# Supplementary material for: Dopamine activity encodes the changing valence of the same stimulus in conditioned taste aversion paradigms
Source: eLife. 2025 Mar 5;13:RP103260. doi: 10.7554/eLife.103260 (PMC11882140; doi:10.7554/eLife.103260)
Supplement: Figure 2—source data 1. [file elife-103260-fig2-data1.xlsx]

## Sheet: Figure 2A
Subject ID	Normalized Nose Movement [Infusion - Preinfusion Movement(cm)]
	To Sucrose	To Quinine
CTA048	-11.4586	0.743795
CTA051	-8.0171	-5.81768
CTA059	-7.89941	8.31198
CTA062	-11.6501	5.1064
CTA064	-2.62913	8.16412
CTA066	-12.4356	20.2516

## Sheet: Figure 2B
Subject ID	Normalized Forepaws Movement [Infusion - Preinfusion Movement (cm)]
	To Sucrose	To Quinine
CTA048	-17.7976	4.16214
CTA051	-14.0958	-3.33636
CTA059	-10.2268	0.992298
CTA062	-14.07	4.73651
CTA064	-6.47305	10.9118
CTA066	-13.2559	34.5142

## Sheet: Figure 2C
Subject ID	Infusion	Dopamine Release Response (mean z-score)	Normalized Nose Movement [Infusion - Preinfusion Movement(cm)]
CTA048	sucrose	1.72827	-11.4586
CTA051	sucrose	0.9927	-8.0171
CTA059	sucrose	0.46784	-7.89941
CTA062	sucrose	1.02669	-11.6501
CTA064	sucrose	0.03448	-2.62913
CTA066	sucrose	0.11231	-12.4356
CTA048	quinine	0.0244	0.743795
CTA051	quinine	-0.09602	-5.81768
CTA059	quinine	-0.19537	8.31198
CTA062	quinine	-0.23079	5.1064
CTA064	quinine	-0.15701	8.16412
CTA066	quinine	-0.17969	20.2516

## Sheet: Figure 2D
Subject ID	Infusion	Dopamine Release Response (mean z-score)	Normalized Forepaws Movement [Infusion - Preinfusion Movement (cm)]
CTA048	sucrose	1.72827	-17.7976
CTA051	sucrose	0.9927	-14.0958
CTA059	sucrose	0.46784	-10.2268
CTA062	sucrose	1.02669	-14.07
CTA064	sucrose	0.03448	-6.47305
CTA066	sucrose	0.11231	-13.2559
CTA048	quinine	0.0244	4.16214
CTA051	quinine	-0.09602	-3.33636
CTA059	quinine	-0.19537	0.992298
CTA062	quinine	-0.23079	4.73651
CTA064	quinine	-0.15701	10.9118
CTA066	quinine	-0.17969	34.5142
