# Supplementary material for: Dopamine activity encodes the changing valence of the same stimulus in conditioned taste aversion paradigms
Source: eLife. 2025 Mar 5;13:RP103260. doi: 10.7554/eLife.103260 (PMC11882140; doi:10.7554/eLife.103260)
Supplement: Figure 8—source data 2. [file elife-103260-fig8-data2.zip]

Archive with 2 entries (2 files):
- Figure_8-SourceData2.csv
- __MACOSX/._Figure_8-SourceData2.csv
