# Supplementary material for: Dopamine activity encodes the changing valence of the same stimulus in conditioned taste aversion paradigms
Source: eLife. 2025 Mar 5;13:RP103260. doi: 10.7554/eLife.103260 (PMC11882140; doi:10.7554/eLife.103260)
Supplement: Figure 8—source data 2. [file elife-103260-fig8-data2.zip › Figure_8-SourceData2.csv]

Time from infusion onset (s)	Unpaired: Extinction Day 1: Dopamine Activity to Sucrose infusion (z-score, averaged across subjects)																														Unpaired: Extinction Day 2: Dopamine Activity to Sucrose infusion (z-score, averaged across subjects)
	Trial																														Trial
	1	2	3	4	5	6	7	8	9	10	11	12	13	14	15	16	17	18	19	20	21	22	23	24	25	26	27	28	29	30	1	2	3	4	5	6	7	8	9	10	11	12	13	14	15	16	17	18	19
-5	-0.853538405	-0.238755536	0.357311265	-0.594720863	-0.156577572	0.179828752	-0.233312643	-0.521976554	0.090499248	0.054165631	0.05664715	-0.108407969	-0.225838194	-0.162267753	0.459613465	-0.000333652	-0.309659679	0.558250066	-0.035494898	-0.228573585	0.182243556	-0.407658072	-0.459400174	-0.466366778	0.24376396	-0.224873184	-0.407188151	0.568723631	-0.199296731	-0.606336146	-0.591524972	-0.780552795	0.52741896	0.453741069	-0.44157912	-0.324731982	-0.436618172	-0.439107801	0.027172143	-0.050519215	0.071741632	-0.186024142	-0.600031742	-0.087478847	-0.240743395	-0.440253412	-0.32299068	-0.200970894	-0.37920314
-4.99901696	-0.853929538	-0.235752545	0.358684981	-0.595257389	-0.15783321	0.175206218	-0.232485297	-0.520772402	0.0929042	0.054113878	0.055769698	-0.107057822	-0.227125759	-0.16393589	0.45693912	-0.000193547	-0.310177129	0.555871802	-0.035285809	-0.226675383	0.181581832	-0.406713225	-0.45855285	-0.465593595	0.243824024	-0.225022908	-0.405600656	0.567414793	-0.198057053	-0.605661113	-0.592238954	-0.780976537	0.52563918	0.453774235	-0.439498436	-0.325208139	-0.437946471	-0.436694361	0.027410702	-0.050353244	0.072974952	-0.185421363	-0.599216456	-0.084924545	-0.240657844	-0.43953218	-0.323406638	-0.201192438	-0.380848148
-4.99803392	-0.854328025	-0.232747181	0.360051288	-0.595783253	-0.159085891	0.170583311	-0.231655535	-0.519568463	0.095302516	0.054071163	0.054896441	-0.105730709	-0.228404552	-0.165616321	0.454269546	-5.25E-05	-0.310704042	0.553480402	-0.03509285	-0.224783754	0.180916652	-0.405768766	-0.457686684	-0.464813243	0.243888594	-0.225163687	-0.403997204	0.56610497	-0.196821459	-0.605007338	-0.59293461	-0.781384415	0.523847499	0.453805551	-0.437418294	-0.325690278	-0.439286028	-0.434280045	0.02764164	-0.050196208	0.074186123	-0.18481922	-0.598402946	-0.082366217	-0.24056871	-0.438814983	-0.323813119	-0.201412178	-0.382499315
-4.99705088	-0.854733851	-0.229739663	0.361410216	-0.596298385	-0.160335601	0.165960451	-0.230823379	-0.518364861	0.097694085	0.054037419	0.054027479	-0.104426787	-0.229674555	-0.16730888	0.451604908	8.95E-05	-0.311240379	0.551076051	-0.034916141	-0.222898819	0.180248088	-0.404824632	-0.456801661	-0.464025731	0.243957808	-0.225295531	-0.402377873	0.56479416	-0.195589996	-0.604374918	-0.593611701	-0.781776373	0.522043986	0.453835074	-0.435338781	-0.32617836	-0.440636761	-0.431864991	0.027864953	-0.050048043	0.07537508	-0.184217724	-0.597591291	-0.079804039	-0.240476044	-0.438101974	-0.324210122	-0.201630118	-0.384156446
-4.99606784	-0.855146998	-0.22673021	0.362761801	-0.596802715	-0.161582328	0.161338056	-0.229988853	-0.517161719	0.100078793	0.05401258	0.053162914	-0.103146209	-0.230935755	-0.169013397	0.448945369	0.000232422	-0.311786101	0.548658933	-0.034755798	-0.221020699	0.17957621	-0.40388076	-0.45589777	-0.463231067	0.244031801	-0.225418455	-0.400742745	0.563482363	-0.194362716	-0.603763949	-0.594269985	-0.782152356	0.520228712	0.453862858	-0.43325998	-0.326672346	-0.441998587	-0.42944934	0.02808064	-0.04990868	0.076541764	-0.183616882	-0.596781565	-0.077238191	-0.240379897	-0.437393303	-0.324597652	-0.201846262	-0.385819348
-4.9950848	-0.855567448	-0.223719041	0.364106077	-0.597296175	-0.162826059	0.156716545	-0.229151982	-0.515959161	0.102456528	0.053996578	0.052302846	-0.101889126	-0.232188137	-0.170729704	0.446291093	0.000376247	-0.312341165	0.546229234	-0.034611936	-0.219149514	0.178901092	-0.402937088	-0.454974999	-0.462429264	0.244110712	-0.22553247	-0.399091903	0.562169579	-0.193139665	-0.603174521	-0.594909225	-0.782512311	0.51840175	0.453888959	-0.431181977	-0.327172193	-0.443371421	-0.427033232	0.028288702	-0.049778052	0.077686117	-0.183016705	-0.595973845	-0.074668852	-0.240280323	-0.436689117	-0.32497571	-0.202060615	-0.387487824
-4.99410176	-0.855995179	-0.220706376	0.365443079	-0.597778696	-0.164066785	0.152096333	-0.228312791	-0.514757311	0.104827175	0.053989348	0.051447374	-0.100655688	-0.233431692	-0.17245763	0.443642242	0.000520966	-0.312905529	0.54378714	-0.034484667	-0.217285384	0.178222805	-0.401993552	-0.454033341	-0.461620332	0.244194674	-0.22563759	-0.39742543	0.560855807	-0.191920891	-0.602606723	-0.595529186	-0.782856184	0.516563174	0.453913431	-0.429104856	-0.327677861	-0.444755175	-0.424616805	0.028489138	-0.04965609	0.078808083	-0.182417199	-0.595168205	-0.072096203	-0.240177373	-0.435989566	-0.325344302	-0.202273181	-0.389161677
-4.99311872	-0.856430169	-0.217692431	0.366772845	-0.598250213	-0.165304496	0.147477835	-0.227471308	-0.513556292	0.107190623	0.053990822	0.050596599	-0.099446041	-0.234666414	-0.174197004	0.440998979	0.000666566	-0.313479149	0.541332836	-0.034374102	-0.215428429	0.177541423	-0.401050088	-0.453072789	-0.460804285	0.244283823	-0.22573383	-0.395743412	0.559541049	-0.190706442	-0.602060641	-0.596129631	-0.783183924	0.51471306	0.453936327	-0.427028703	-0.328189307	-0.446149762	-0.4222002	0.028681951	-0.049542724	0.07990761	-0.181818374	-0.59436472	-0.069520422	-0.2400711	-0.435294792	-0.325703432	-0.202483964	-0.390840707
-4.99213568	-0.856872394	-0.214677427	0.368095414	-0.598710659	-0.166539185	0.142861462	-0.22662756	-0.512356229	0.109546758	0.054000935	0.049750618	-0.098260328	-0.235892295	-0.175947655	0.438361467	0.000813033	-0.314061976	0.538866509	-0.034280346	-0.213578769	0.17685702	-0.400106634	-0.45209334	-0.459981134	0.244378293	-0.225821205	-0.394045938	0.558225307	-0.189496362	-0.601536359	-0.596710328	-0.783495479	0.512851487	0.4539577	-0.424953602	-0.328706487	-0.447555091	-0.419783555	0.028867144	-0.049437884	0.080984646	-0.181220236	-0.593563464	-0.066941692	-0.239961557	-0.434604941	-0.326053108	-0.202692967	-0.392524714
-4.99115264	-0.857321828	-0.21166158	0.369410823	-0.599159973	-0.167770846	0.138247625	-0.225781578	-0.511157245	0.111895468	0.05401962	0.04890953	-0.09709869	-0.237109335	-0.177709408	0.435729867	0.000960354	-0.314653964	0.536388346	-0.034203506	-0.211736521	0.176169671	-0.399163123	-0.451094991	-0.459150894	0.244478216	-0.225899732	-0.392333096	0.556908582	-0.188290697	-0.601033957	-0.597271047	-0.7837908	0.510978534	0.453977602	-0.422879638	-0.329229359	-0.448971068	-0.417367007	0.029044722	-0.049341498	0.082039145	-0.180622794	-0.592764511	-0.064360194	-0.239848798	-0.433920153	-0.326393338	-0.202900194	-0.394213496
-4.9901696	-0.857778444	-0.208645108	0.370719115	-0.599598089	-0.168999475	0.133636734	-0.224933391	-0.509959464	0.11423664	0.054046811	0.048073432	-0.095961266	-0.238317532	-0.17948209	0.433104339	0.001108516	-0.315255061	0.533898534	-0.034143683	-0.209901804	0.175479452	-0.398219492	-0.450077744	-0.458313581	0.244583726	-0.225969426	-0.390604976	0.555590879	-0.18708949	-0.600553514	-0.597811558	-0.784069837	0.509094284	0.453996086	-0.420806896	-0.329757878	-0.4503976	-0.414950695	0.02921469	-0.049253494	0.08307106	-0.180026052	-0.591967933	-0.061776108	-0.239732876	-0.433240568	-0.326724129	-0.203105648	-0.395906849
-4.98918656	-0.858242213	-0.205628228	0.372020329	-0.600024947	-0.170225067	0.129029194	-0.224083032	-0.508763011	0.116570163	0.054082442	0.047242422	-0.094848193	-0.23951689	-0.181265527	0.430485046	0.001257509	-0.315865218	0.53139726	-0.034100979	-0.208074736	0.174786438	-0.397275676	-0.4490416	-0.457469208	0.244694954	-0.226030306	-0.388861672	0.554272201	-0.185892786	-0.600095103	-0.598331634	-0.784332543	0.507198819	0.454013202	-0.418735461	-0.330291998	-0.451834591	-0.412534757	0.029377054	-0.0491738	0.084080349	-0.179430018	-0.591173804	-0.059189617	-0.239613845	-0.432566323	-0.327045492	-0.203309332	-0.397604569
-4.98820352	-0.858713104	-0.202611158	0.373314509	-0.600440487	-0.171447622	0.124425411	-0.223230534	-0.507568008	0.118895924	0.054126448	0.046416596	-0.093759602	-0.240707412	-0.183059543	0.427872147	0.00140732	-0.31648438	0.528884714	-0.03407549	-0.206255434	0.174090707	-0.396331609	-0.447986564	-0.456617794	0.24481203	-0.226082389	-0.387103276	0.552952552	-0.184700627	-0.599658797	-0.598831049	-0.78457887	0.505292226	0.454029001	-0.416665418	-0.330831672	-0.453281942	-0.410119329	0.029531823	-0.049102341	0.08506697	-0.178834696	-0.590382194	-0.056600904	-0.239491761	-0.431897556	-0.327357438	-0.203511249	-0.399306451
-4.98722048	-0.859191084	-0.199594114	0.374601698	-0.600844649	-0.172667139	0.119825787	-0.222375931	-0.506374581	0.121213812	0.054178764	0.045596051	-0.092695625	-0.241889106	-0.184863961	0.425265802	0.001557937	-0.317112492	0.526361082	-0.034067312	-0.204444017	0.173392335	-0.395387225	-0.446912645	-0.455759355	0.244935084	-0.226125694	-0.385329885	0.551631939	-0.183513055	-0.599244665	-0.599309582	-0.784808774	0.503374592	0.454043531	-0.41459685	-0.331376856	-0.454739554	-0.40770455	0.029679003	-0.049039042	0.086030885	-0.178240094	-0.589593176	-0.054010151	-0.239366677	-0.4312344	-0.327659979	-0.203711402	-0.401012286
-4.98623744	-0.859676121	-0.196577313	0.37588194	-0.601237375	-0.173883618	0.115230725	-0.221519259	-0.505182852	0.123523715	0.054239323	0.044780881	-0.09165639	-0.243061981	-0.186678605	0.422666171	0.001709351	-0.317749498	0.523826553	-0.034076538	-0.202640599	0.172691401	-0.39444246	-0.445819849	-0.454893909	0.245064244	-0.226160242	-0.383541595	0.550310366	-0.182330111	-0.598852774	-0.599767009	-0.785022209	0.501446006	0.454056842	-0.412529843	-0.3319275	-0.456207325	-0.405290553	0.029818607	-0.04898383	0.086972058	-0.177646215	-0.58880682	-0.051417541	-0.239238649	-0.430576986	-0.327953127	-0.203909793	-0.402721866
-4.9852544	-0.860168177	-0.193560969	0.377155281	-0.601618609	-0.175097063	0.110640622	-0.220660554	-0.503992945	0.125825521	0.054308061	0.04397118	-0.090642021	-0.244226049	-0.188503297	0.420073412	0.00186155	-0.318395341	0.521281315	-0.034103258	-0.200845297	0.171987983	-0.393497246	-0.444708191	-0.454021475	0.245199639	-0.226186052	-0.381738505	0.548987842	-0.181151835	-0.598483187	-0.600203113	-0.785219131	0.499506558	0.454068983	-0.410464481	-0.332483556	-0.457685151	-0.402877477	0.029950644	-0.048936627	0.087890457	-0.177053065	-0.588023197	-0.048823257	-0.239107732	-0.429925446	-0.328236898	-0.204106424	-0.404434982
-4.98427136	-0.860667216	-0.190545298	0.378421767	-0.601988295	-0.176307476	0.106055875	-0.219799853	-0.502804984	0.12811912	0.054384913	0.043167044	-0.089652642	-0.245381325	-0.190337858	0.417487684	0.002014526	-0.319049959	0.518725558	-0.034147559	-0.199058227	0.171282161	-0.392551517	-0.443577682	-0.453142073	0.245341395	-0.226203146	-0.379920715	0.547664372	-0.179978266	-0.598135965	-0.600617677	-0.785399499	0.497556342	0.454079999	-0.408400848	-0.333044976	-0.459172929	-0.400465456	0.030075126	-0.048897357	0.088786049	-0.176460646	-0.587242376	-0.046227484	-0.238973982	-0.429279907	-0.328511306	-0.204301298	-0.406151423
-4.98328832	-0.8611732	-0.187530514	0.379681444	-0.602346379	-0.177514863	0.101476879	-0.218937197	-0.501619093	0.130404402	0.054469815	0.042368565	-0.088688372	-0.246527825	-0.19218211	0.414909144	0.002168267	-0.319713293	0.51615947	-0.034209528	-0.197279503	0.170574014	-0.391605207	-0.442428339	-0.452255724	0.245489636	-0.226211546	-0.378088325	0.546339967	-0.178809443	-0.597811167	-0.601010485	-0.78556327	0.495595451	0.454089938	-0.406339029	-0.333611709	-0.46067055	-0.398054625	0.030192066	-0.048865942	0.089658807	-0.175868964	-0.586464426	-0.043630404	-0.238837453	-0.428640496	-0.328776367	-0.204494415	-0.407870976
-4.98230528	-0.861686086	-0.184516834	0.380934363	-0.602692809	-0.17871923	0.096904027	-0.218072624	-0.500435394	0.132681255	0.054562702	0.041575836	-0.087749328	-0.247665567	-0.194035871	0.412337951	0.002322765	-0.320385278	0.513583241	-0.034289247	-0.195509241	0.169863623	-0.390658249	-0.441260181	-0.451362448	0.245644489	-0.226211274	-0.37624144	0.545014634	-0.177645404	-0.597508846	-0.601381326	-0.785710404	0.493623982	0.454098846	-0.404279107	-0.334183706	-0.462177907	-0.395645119	0.030301478	-0.048842305	0.090508704	-0.17527802	-0.585689416	-0.041032203	-0.238698203	-0.428007337	-0.329032099	-0.204685778	-0.409593429
-4.98132224	-0.862205834	-0.181504469	0.38218057	-0.603027531	-0.179920586	0.092337708	-0.217206177	-0.499254012	0.134949571	0.054663511	0.040788949	-0.086835624	-0.248794574	-0.195898962	0.40977426	0.002478012	-0.32106585	0.510997059	-0.034386796	-0.193747554	0.16915107	-0.389710577	-0.440073228	-0.450462269	0.245806075	-0.226202353	-0.374380165	0.543688383	-0.176486185	-0.597229055	-0.601729989	-0.785840861	0.491642033	0.454106767	-0.402221167	-0.334760915	-0.463694889	-0.393237072	0.030403377	-0.048826366	0.091335718	-0.17468782	-0.584917413	-0.038433064	-0.238556287	-0.427380552	-0.329278519	-0.204875388	-0.411318566
-4.9803392	-0.8627324	-0.178493633	0.383420116	-0.603350497	-0.181118938	0.087778311	-0.216337898	-0.498075067	0.137209239	0.054772177	0.040007994	-0.085947373	-0.249914867	-0.197771201	0.407218228	0.002634	-0.321754944	0.508401115	-0.034502253	-0.191994555	0.168436434	-0.388762122	-0.438867503	-0.449555209	0.245974517	-0.226184809	-0.372504604	0.542361226	-0.175331824	-0.596971844	-0.602056268	-0.785954604	0.489649703	0.454113745	-0.400165292	-0.335343283	-0.465221384	-0.390830617	0.030497779	-0.048818048	0.092139825	-0.174098364	-0.584148485	-0.035833171	-0.238411762	-0.426760261	-0.329515648	-0.205063247	-0.413046173
-4.97935616	-0.863265739	-0.175484539	0.384653052	-0.603661658	-0.182314299	0.083226221	-0.21546783	-0.496898685	0.139460151	0.054888637	0.039233063	-0.085084681	-0.251026475	-0.199652406	0.40467001	0.002790719	-0.32245249	0.505795597	-0.034635693	-0.190250359	0.1677198	-0.387812818	-0.437643032	-0.448641292	0.246149936	-0.226158666	-0.370614866	0.541033173	-0.174182355	-0.596737259	-0.602359955	-0.786051595	0.487647094	0.454119825	-0.398111566	-0.335930759	-0.466757278	-0.388425888	0.030584701	-0.048817268	0.092921009	-0.173509655	-0.583382699	-0.03323271	-0.238264683	-0.426146583	-0.329743506	-0.205249354	-0.414776032
-4.97837312	-0.863805803	-0.172477399	0.385879428	-0.603960964	-0.183506678	0.078681821	-0.214596018	-0.495724986	0.141702197	0.055012829	0.038464245	-0.084247656	-0.252129423	-0.201542394	0.402129762	0.002948164	-0.323158421	0.503180695	-0.034787189	-0.188515077	0.167001248	-0.386862597	-0.436399841	-0.447720543	0.24633245	-0.226123949	-0.368711061	0.539704237	-0.173037813	-0.596525342	-0.60264085	-0.786131799	0.48563431	0.454125047	-0.396060073	-0.336523289	-0.468302456	-0.386023016	0.030664161	-0.048823948	0.093679251	-0.172921695	-0.58262012	-0.030631865	-0.238115109	-0.425539633	-0.329962113	-0.205433712	-0.416507927
-4.97739008	-0.864352544	-0.169472424	0.387099298	-0.604248371	-0.184696091	0.074145494	-0.213722509	-0.494554094	0.14393527	0.05514469	0.03770163	-0.0834364	-0.253223743	-0.203440984	0.399597638	0.003106327	-0.323872664	0.500556598	-0.03495681	-0.186788821	0.166280864	-0.385911393	-0.435137961	-0.446792987	0.246522179	-0.226080686	-0.366793298	0.53837443	-0.171898231	-0.596336136	-0.602898751	-0.78619518	0.483611454	0.454129454	-0.394010896	-0.337120818	-0.469856801	-0.383622134	0.030736178	-0.048838006	0.09441454	-0.172334485	-0.581860814	-0.028030821	-0.237963096	-0.424939525	-0.330171492	-0.20561632	-0.418241639
-4.97640704	-0.864905912	-0.166469825	0.388312714	-0.604523832	-0.18588255	0.069617616	-0.212847349	-0.49338613	0.146159262	0.055284156	0.036945304	-0.082651014	-0.254309466	-0.20534799	0.397073792	0.003265201	-0.324595148	0.497923497	-0.035144624	-0.185071702	0.16555873	-0.384959136	-0.433857424	-0.445858651	0.246719238	-0.226028903	-0.364861691	0.537043766	-0.170763643	-0.596169677	-0.60313346	-0.786241705	0.481578634	0.454133086	-0.391964117	-0.337723293	-0.471420194	-0.381223373	0.030800771	-0.04885936	0.095126862	-0.171748026	-0.581104845	-0.025429763	-0.2378087	-0.424346371	-0.330371667	-0.205797179	-0.419976947
-4.975424	-0.865465855	-0.163469812	0.38951973	-0.604787305	-0.187066073	0.065098564	-0.211970587	-0.492221216	0.148374065	0.055431166	0.036195356	-0.081891594	-0.255386628	-0.207263229	0.394558377	0.003424781	-0.325325799	0.49528158	-0.035350696	-0.183363832	0.164834931	-0.38400576	-0.432558264	-0.444917563	0.246923744	-0.225968628	-0.362916352	0.53571226	-0.169634081	-0.596026	-0.603344784	-0.786271341	0.479535958	0.454135983	-0.389919821	-0.338330656	-0.472992514	-0.378826864	0.030857961	-0.048887928	0.095816208	-0.171162319	-0.580352278	-0.022828876	-0.237651979	-0.423760282	-0.330562662	-0.20597629	-0.421713632
-4.974440961	-0.86603232	-0.160472595	0.3907204	-0.605038747	-0.188246675	0.060588713	-0.211092271	-0.491059474	0.150579574	0.055585659	0.035451872	-0.081158235	-0.256455266	-0.209186516	0.392051545	0.00358506	-0.32606454	0.492631038	-0.035575088	-0.18166532	0.164109551	-0.383051196	-0.431240519	-0.44396975	0.24713581	-0.225899891	-0.360957397	0.534379927	-0.168509576	-0.595905137	-0.603532528	-0.786284057	0.477483536	0.454138184	-0.387878089	-0.338942853	-0.474573641	-0.376432737	0.030907771	-0.048923627	0.096482573	-0.170577364	-0.579603177	-0.020228345	-0.237492991	-0.423181363	-0.330744502	-0.206153652	-0.423451472
-4.973457921	-0.866605254	-0.157478382	0.391914779	-0.605278116	-0.189424376	0.056088432	-0.210212453	-0.489901024	0.15277568	0.055747573	0.034714938	-0.080451029	-0.257515418	-0.211117665	0.389553448	0.003746035	-0.326811296	0.489972059	-0.035817859	-0.179976277	0.163382677	-0.382095377	-0.429904228	-0.443015241	0.247355549	-0.22582272	-0.358984942	0.533046783	-0.167390159	-0.595807117	-0.603696503	-0.786279822	0.475421479	0.454139726	-0.385839005	-0.339559825	-0.47616345	-0.374041122	0.030950222	-0.048966375	0.097125952	-0.169993161	-0.578857603	-0.017628355	-0.237331791	-0.422609722	-0.330917214	-0.206329264	-0.425190244
-4.972474881	-0.867184598	-0.154487382	0.393102923	-0.605505373	-0.190599194	0.05159809	-0.209331183	-0.488745989	0.15496228	0.055916846	0.033984638	-0.079770064	-0.258567125	-0.213056492	0.387064238	0.003907699	-0.327565987	0.487304834	-0.036079067	-0.17829681	0.162654393	-0.381138235	-0.428549432	-0.442054067	0.247583072	-0.225737147	-0.356999107	0.531712845	-0.16627586	-0.595731965	-0.603836523	-0.786258608	0.473349902	0.454140647	-0.38380265	-0.340181515	-0.477761816	-0.371652147	0.030985338	-0.049016088	0.097746342	-0.16940971	-0.578115619	-0.015029092	-0.237168439	-0.422045461	-0.331080824	-0.206503128	-0.426929726
-4.971491841	-0.867770296	-0.151499801	0.394284888	-0.60572048	-0.191771152	0.047118053	-0.208448515	-0.487594487	0.157139268	0.056093419	0.033261057	-0.079115425	-0.259610431	-0.215002809	0.384584065	0.004070049	-0.328328534	0.484629551	-0.036358766	-0.176627029	0.161924786	-0.380179702	-0.427176176	-0.441086257	0.247818489	-0.225643202	-0.355000009	0.53037813	-0.165166707	-0.595679706	-0.603952403	-0.786220386	0.471268918	0.454140982	-0.381769108	-0.340807866	-0.479368612	-0.369265941	0.031013144	-0.04907268	0.098343745	-0.168827009	-0.577377286	-0.01243074	-0.237002992	-0.421488681	-0.331235361	-0.206675241	-0.428669693
-4.970508801	-0.868362288	-0.148515846	0.395460732	-0.605923399	-0.192940271	0.042648685	-0.207564502	-0.486446639	0.159306539	0.056277231	0.032544278	-0.078487196	-0.260645381	-0.216956431	0.382113079	0.00423308	-0.329098855	0.481946401	-0.036657007	-0.174967042	0.161193944	-0.37921971	-0.425784506	-0.440111843	0.248061907	-0.225540916	-0.352987771	0.529042656	-0.164062729	-0.595650358	-0.604043961	-0.786165131	0.469178646	0.454140767	-0.379738459	-0.341438817	-0.48098371	-0.366882631	0.031033665	-0.049136069	0.098918162	-0.168245057	-0.576642665	-0.009833484	-0.236835506	-0.420939482	-0.331380855	-0.206845604	-0.43040992
-4.969525761	-0.868960513	-0.145535722	0.396630511	-0.606114096	-0.194106574	0.038190346	-0.2066792	-0.485302565	0.16146399	0.056468223	0.031834382	-0.077885456	-0.261672022	-0.218917169	0.379651429	0.004396791	-0.329876866	0.479255571	-0.036973839	-0.173316955	0.160461952	-0.378258191	-0.424374472	-0.439130857	0.248313433	-0.225430324	-0.350962514	0.527706445	-0.162963953	-0.59564394	-0.604111018	-0.786092815	0.467079202	0.454140035	-0.377710786	-0.342074309	-0.48260698	-0.364502345	0.031046926	-0.049206169	0.0994696	-0.167663854	-0.575911816	-0.00723751	-0.23666604	-0.420397959	-0.331517334	-0.207014216	-0.432150181
-4.968542721	-0.86956491	-0.142559634	0.397794284	-0.606292534	-0.195270087	0.033743394	-0.205792663	-0.484162384	0.163611517	0.056666334	0.031131452	-0.077310281	-0.262690405	-0.220884838	0.377199263	0.004561176	-0.330662485	0.476557251	-0.037309309	-0.171676875	0.159728899	-0.377295077	-0.422946123	-0.438143333	0.248573172	-0.225311457	-0.348924364	0.526369514	-0.161870405	-0.595660465	-0.6041534	-0.786003416	0.464970707	0.45413882	-0.375686169	-0.342714281	-0.484238291	-0.362125209	0.031052956	-0.049282895	0.099998066	-0.167083396	-0.575184798	-0.004643002	-0.236494651	-0.419864207	-0.331644831	-0.207181074	-0.433890251
-4.967559681	-0.870175413	-0.139587787	0.39895211	-0.606458683	-0.196430836	0.029308183	-0.20490495	-0.483026215	0.165749018	0.056871506	0.030435567	-0.076761747	-0.263700579	-0.222859248	0.374756729	0.004726234	-0.331455624	0.473851631	-0.03766346	-0.170046908	0.158994873	-0.3763303	-0.421499515	-0.437149304	0.248841227	-0.225184351	-0.346873444	0.525031885	-0.160782113	-0.595699945	-0.604170934	-0.785896909	0.462853283	0.454137152	-0.373664691	-0.343358672	-0.48587751	-0.359751348	0.031051782	-0.04936616	0.10050357	-0.166503682	-0.57446167	-0.002050145	-0.236321397	-0.419338319	-0.331763378	-0.207346179	-0.435629901
-4.966576641	-0.870791959	-0.136620384	0.400104047	-0.60661251	-0.197588846	0.024885067	-0.204016118	-0.481894177	0.167876391	0.057083681	0.029746807	-0.076239923	-0.264702599	-0.224840212	0.372323974	0.004891964	-0.332256196	0.471138897	-0.038036334	-0.168427159	0.158259963	-0.375363792	-0.420034703	-0.436148806	0.249117699	-0.22504904	-0.344809882	0.523693581	-0.1596991	-0.595762388	-0.604163449	-0.785773274	0.460727052	0.454135065	-0.371646431	-0.344007421	-0.487524502	-0.357380888	0.031043432	-0.049455879	0.100986124	-0.165924709	-0.573742489	0.000540876	-0.236146335	-0.418820384	-0.331873006	-0.207509529	-0.437368905
-4.965593601	-0.87141448	-0.133657625	0.401250156	-0.606753985	-0.198744148	0.020474395	-0.203126227	-0.480766387	0.169993534	0.0573028	0.02906525	-0.075744877	-0.265696519	-0.226827541	0.369901144	0.005058362	-0.333064113	0.46841924	-0.038427969	-0.166817733	0.157524257	-0.374395486	-0.418551745	-0.435141873	0.249402688	-0.22490556	-0.342733805	0.522354623	-0.158621391	-0.5958478	-0.60413078	-0.785632488	0.45859214	0.454132586	-0.369631471	-0.344660464	-0.489179132	-0.355013952	0.031027936	-0.049551964	0.101445742	-0.165346474	-0.573027313	0.003129877	-0.235969524	-0.418310491	-0.331973751	-0.207671121	-0.439107033
-4.964610561	-0.872042908	-0.130699714	0.402390497	-0.606883079	-0.19989677	0.016076514	-0.202235336	-0.479642963	0.172100348	0.057528805	0.028390974	-0.075276674	-0.266682398	-0.228821047	0.367488385	0.005225428	-0.333879284	0.465692847	-0.0388384	-0.165218734	0.156787845	-0.373425314	-0.417050704	-0.434128542	0.249696293	-0.224753948	-0.340645345	0.521015034	-0.157549009	-0.595956182	-0.604072762	-0.785474534	0.456448671	0.454129746	-0.367619891	-0.345317739	-0.490841262	-0.352650665	0.031005324	-0.049654331	0.101882443	-0.164768974	-0.572316198	0.005716674	-0.23579102	-0.417808725	-0.332065646	-0.207830954	-0.440844057
-4.963627521	-0.872677174	-0.127746849	0.403525129	-0.606999765	-0.201046744	0.011691767	-0.201343507	-0.478524022	0.174196732	0.05776164	0.027724056	-0.074835377	-0.267660295	-0.230820541	0.36508584	0.005393162	-0.334701619	0.462959906	-0.039267661	-0.163630264	0.156050816	-0.372453209	-0.415531641	-0.433108851	0.249998608	-0.22459424	-0.33854463	0.519674839	-0.156481978	-0.596087535	-0.603989235	-0.785299392	0.454296775	0.454126571	-0.36561177	-0.345979182	-0.492510754	-0.350291149	0.030975627	-0.04976289	0.102296244	-0.164192205	-0.5716092	0.008301082	-0.235610881	-0.417315168	-0.332148728	-0.207989027	-0.442579746
-4.962644481	-0.873317206	-0.124799231	0.404654115	-0.607104017	-0.202194101	0.007320496	-0.200450801	-0.47740968	0.176282589	0.058001247	0.02706457	-0.074421043	-0.26863027	-0.232825832	0.362693654	0.005561562	-0.335531024	0.460220605	-0.039715781	-0.162052427	0.155313262	-0.371479102	-0.413994623	-0.432082836	0.25030973	-0.224426476	-0.336431794	0.518334064	-0.155420319	-0.596241855	-0.603880042	-0.785107046	0.452136581	0.45412309	-0.363607189	-0.346644728	-0.494187467	-0.347935525	0.030938877	-0.049877555	0.102687168	-0.163616163	-0.570906374	0.010882918	-0.235429166	-0.416829903	-0.332223033	-0.208145337	-0.44431387
-4.961661441	-0.873962932	-0.121857058	0.405777516	-0.60719581	-0.203338874	0.002963038	-0.199557284	-0.476300054	0.178357818	0.058247571	0.026412592	-0.074033728	-0.269592387	-0.234836733	0.36031197	0.00573063	-0.336367405	0.457475131	-0.040182788	-0.160485325	0.154575271	-0.370502926	-0.412439719	-0.431050538	0.25062975	-0.224250694	-0.334306971	0.516992733	-0.154364053	-0.596419135	-0.603745029	-0.78489748	0.449968219	0.454119327	-0.361606226	-0.347314313	-0.49587126	-0.345583916	0.030895107	-0.049998238	0.103055238	-0.163040843	-0.570207773	0.013461997	-0.23524593	-0.416353007	-0.332288599	-0.208299881	-0.446046199
-4.960678401	-0.874614278	-0.118920528	0.406895393	-0.607275122	-0.204481098	-0.001380271	-0.198663018	-0.475195258	0.180422324	0.058500555	0.025768194	-0.073673485	-0.270546711	-0.236853052	0.357940929	0.005900366	-0.337210666	0.454723671	-0.040668708	-0.158929058	0.153836935	-0.369524615	-0.410866998	-0.430011996	0.250958758	-0.224066933	-0.332170294	0.515650873	-0.153313201	-0.596619367	-0.603584045	-0.78467068	0.447791822	0.454115307	-0.359608961	-0.347987869	-0.497561989	-0.343236442	0.030844349	-0.050124852	0.103400481	-0.162466242	-0.569513451	0.016038138	-0.235061232	-0.415884557	-0.332345463	-0.208452658	-0.447776501
-4.959695361	-0.87527117	-0.115989835	0.408007809	-0.60734193	-0.205620808	-0.005709099	-0.197768069	-0.474095407	0.18247601	0.058760143	0.02513145	-0.073340364	-0.271493307	-0.2388746	0.355580673	0.00607077	-0.338060711	0.451966413	-0.041173562	-0.157383727	0.153098346	-0.368544101	-0.409276535	-0.42896725	0.251296844	-0.223875235	-0.330021902	0.514308512	-0.152267782	-0.596842538	-0.603396942	-0.784426632	0.445607523	0.454111053	-0.357615472	-0.348665331	-0.499259511	-0.340893223	0.030786638	-0.050257306	0.103722926	-0.161892354	-0.568823461	0.018611156	-0.234875129	-0.415424628	-0.332393665	-0.208603664	-0.449504544
-4.958712321	-0.87593353	-0.113065177	0.409114826	-0.607396214	-0.206758041	-0.010023117	-0.196872503	-0.473000617	0.18451878	0.059026282	0.024502429	-0.073034411	-0.272432245	-0.240901186	0.353231343	0.006241844	-0.338917441	0.449203542	-0.041697369	-0.155849431	0.152359594	-0.367561318	-0.407668404	-0.427916341	0.251644095	-0.223675639	-0.32786193	0.512965678	-0.151227816	-0.597088633	-0.603183577	-0.784165324	0.443415458	0.454106589	-0.355625837	-0.349346632	-0.50096368	-0.338554377	0.030722009	-0.050395515	0.104022602	-0.161319174	-0.568137854	0.021180869	-0.234687678	-0.41497329	-0.332433244	-0.208752897	-0.451230096
-4.957729281	-0.87660128	-0.110146747	0.410216508	-0.607437956	-0.207892834	-0.014321999	-0.195976388	-0.471910999	0.186550539	0.059298917	0.023881204	-0.07275567	-0.273363596	-0.242932622	0.350893077	0.006413591	-0.339780757	0.446435245	-0.042240148	-0.15432627	0.151620772	-0.366576199	-0.406042684	-0.426859312	0.252000595	-0.22346819	-0.325690519	0.511622401	-0.150193321	-0.597357634	-0.602943809	-0.783886746	0.441215763	0.454101934	-0.353640135	-0.350031704	-0.502674348	-0.336220023	0.030650496	-0.050539387	0.104299544	-0.160746697	-0.567456682	0.023747095	-0.234498935	-0.414530613	-0.332464243	-0.208900354	-0.452952925
-4.956746241	-0.877274341	-0.107234739	0.411312916	-0.607467138	-0.209025227	-0.018605422	-0.195079791	-0.470826667	0.188571193	0.059577993	0.023267842	-0.072504181	-0.274287429	-0.244968715	0.348566014	0.006586012	-0.340650558	0.443661707	-0.04280191	-0.152814342	0.150881971	-0.365588676	-0.404399455	-0.425796205	0.252366427	-0.223252929	-0.323507809	0.51027871	-0.149164313	-0.59764952	-0.6026775	-0.783590888	0.439008576	0.454097111	-0.351658443	-0.350720479	-0.504391368	-0.333890277	0.030572135	-0.050688836	0.104553786	-0.160174916	-0.566779995	0.026309651	-0.234308958	-0.414096665	-0.332486701	-0.209046032	-0.454672797
-4.955763201	-0.877952634	-0.104329343	0.412404115	-0.607483743	-0.210155258	-0.022873066	-0.194182783	-0.469747734	0.190580649	0.059863458	0.022662413	-0.072279981	-0.27520382	-0.247009275	0.346250293	0.006759111	-0.341526742	0.440883114	-0.043382669	-0.151313744	0.150143285	-0.364598685	-0.402738801	-0.424727063	0.252741673	-0.223029899	-0.321313942	0.508934635	-0.14814081	-0.597964267	-0.602384517	-0.783277743	0.436794038	0.454092136	-0.349680838	-0.351412888	-0.50611459	-0.331565257	0.030486964	-0.050843771	0.104785365	-0.159603825	-0.566107842	0.028868357	-0.234117804	-0.413671511	-0.332500662	-0.209189927	-0.456389478
-4.954780161	-0.878636075	-0.101430753	0.413490168	-0.607487757	-0.21128297	-0.027124613	-0.193285433	-0.468674311	0.192578816	0.060155257	0.022064982	-0.072083105	-0.276112844	-0.249054113	0.343946049	0.00693289	-0.342409206	0.438099651	-0.043982432	-0.149824573	0.149404806	-0.363606159	-0.401060806	-0.423651932	0.25312641	-0.222799147	-0.319109059	0.507590209	-0.147122828	-0.598301848	-0.602064728	-0.782947303	0.434572289	0.45408703	-0.347707397	-0.352108862	-0.507843863	-0.329245078	0.03039502	-0.051004104	0.104994323	-0.159033418	-0.565440271	0.03142303	-0.233925529	-0.413255212	-0.33250617	-0.209332037	-0.458102737
-4.953797121	-0.879324581	-0.098539156	0.414571139	-0.607479168	-0.212408403	-0.031359752	-0.192387811	-0.467606509	0.194565602	0.06045334	0.021475615	-0.071913584	-0.277014577	-0.251103036	0.341653419	0.007107353	-0.343297845	0.435311502	-0.044601205	-0.148346925	0.148666626	-0.362611033	-0.399365559	-0.422570855	0.253520715	-0.222560716	-0.316893306	0.506245464	-0.146110381	-0.598662233	-0.601718008	-0.782599563	0.43234347	0.454081807	-0.345738196	-0.352808329	-0.509579035	-0.326929854	0.030296341	-0.051169745	0.1051807	-0.158463688	-0.564777332	0.033973491	-0.233732189	-0.412847829	-0.332503267	-0.209472357	-0.459812337
-4.952814081	-0.880018069	-0.095654742	0.415647092	-0.607457962	-0.213531602	-0.03557817	-0.191489991	-0.466544439	0.196540916	0.060757653	0.020894378	-0.071771445	-0.277909099	-0.253155855	0.339372537	0.007282506	-0.344192554	0.43251885	-0.045238992	-0.146880895	0.147928839	-0.36161324	-0.39765315	-0.42148388	0.253924664	-0.222314653	-0.314666828	0.504900434	-0.145103485	-0.599045389	-0.601344233	-0.782234519	0.430107727	0.454076484	-0.34377331	-0.353511221	-0.511319952	-0.3246197	0.030190964	-0.051340605	0.105344541	-0.157894627	-0.56411907	0.036519558	-0.233537841	-0.412449419	-0.332492	-0.209610885	-0.461518046
-4.951831041	-0.880716452	-0.092777699	0.416718091	-0.60742413	-0.214652609	-0.03977956	-0.190592045	-0.465488209	0.19850467	0.061068146	0.020321333	-0.071656714	-0.278796489	-0.255212379	0.337103538	0.007458351	-0.345093226	0.429721881	-0.045895792	-0.145426578	0.147191539	-0.360612716	-0.395923672	-0.420391053	0.254338328	-0.222061005	-0.312429772	0.503555151	-0.144102153	-0.599451281	-0.600943282	-0.781852167	0.427865203	0.454071075	-0.341812816	-0.354217465	-0.51306646	-0.322314729	0.03007893	-0.051516593	0.105485891	-0.15732623	-0.563465532	0.039061053	-0.23334254	-0.412060039	-0.332472413	-0.209747615	-0.463219628
-4.950848001	-0.881419644	-0.089908212	0.417784201	-0.607377662	-0.215771471	-0.043963619	-0.189694047	-0.464437929	0.200456776	0.061384768	0.019756544	-0.071569412	-0.279676828	-0.257272417	0.334846553	0.007634894	-0.345999752	0.426920777	-0.046571605	-0.143984066	0.146454819	-0.359609397	-0.394177219	-0.41929242	0.254761778	-0.221799819	-0.310182285	0.502209652	-0.143106398	-0.59987987	-0.600515041	-0.781452507	0.425616046	0.454065593	-0.339856789	-0.354926989	-0.514818404	-0.320015052	0.029960278	-0.051697621	0.105604801	-0.156758487	-0.562816764	0.041597795	-0.233146342	-0.411679741	-0.332444554	-0.209882545	-0.46491685
-4.949864961	-0.882127556	-0.087046467	0.418845487	-0.607318552	-0.216888233	-0.048130045	-0.188796072	-0.463393707	0.202397146	0.061707467	0.019200071	-0.071509559	-0.280550201	-0.259335777	0.332601717	0.007812142	-0.346912023	0.424115719	-0.047266424	-0.142553453	0.145718773	-0.358603217	-0.39241389	-0.418188031	0.255195082	-0.221531144	-0.307924517	0.500863971	-0.142116233	-0.600331116	-0.600059396	-0.781035537	0.423360402	0.454060052	-0.337905302	-0.355639723	-0.516575626	-0.317720781	0.029835048	-0.051883599	0.10570132	-0.15619139	-0.562172809	0.044129607	-0.232949303	-0.411308577	-0.332408469	-0.210015671	-0.466609476
-4.948881921	-0.8828401	-0.084192647	0.419902012	-0.607246793	-0.218002942	-0.052278541	-0.187898194	-0.46235565	0.204325694	0.062036195	0.018651973	-0.071477169	-0.281416692	-0.261402271	0.330369158	0.007990098	-0.347829929	0.421306892	-0.047980243	-0.14113483	0.144983496	-0.357594112	-0.390633785	-0.417077934	0.255638305	-0.221255029	-0.305656618	0.499518146	-0.141131668	-0.600804972	-0.59957624	-0.78060126	0.42109842	0.45405446	-0.335958431	-0.356355591	-0.518337969	-0.315432027	0.029703282	-0.052074436	0.105775501	-0.155624933	-0.561533712	0.046656309	-0.232751478	-0.410946594	-0.332364206	-0.210146987	-0.468297271
-4.947898881	-0.883557183	-0.081346934	0.420953841	-0.60716238	-0.219115646	-0.056408813	-0.187000491	-0.461323864	0.206242335	0.062370901	0.01811231	-0.071472255	-0.282276387	-0.263471706	0.328149007	0.00816877	-0.348753359	0.418494475	-0.04871305	-0.139728289	0.144249081	-0.356582018	-0.388837006	-0.415962178	0.256091512	-0.220971524	-0.30337874	0.498172214	-0.140152716	-0.601301393	-0.599065466	-0.780149677	0.418830251	0.454048829	-0.334016248	-0.357074522	-0.520105272	-0.313148898	0.02956502	-0.052270043	0.1058274	-0.155059105	-0.560899516	0.049177724	-0.232552922	-0.410593839	-0.332311815	-0.21027649	-0.469980002
-4.946915841	-0.884278716	-0.078509511	0.422001041	-0.60706531	-0.220226395	-0.060520568	-0.18610304	-0.460298456	0.208146985	0.062711538	0.01758114	-0.071494827	-0.283129373	-0.265543892	0.325941393	0.008348165	-0.3496822	0.41567865	-0.049464832	-0.13833392	0.143515623	-0.355566872	-0.387023658	-0.414840815	0.256554763	-0.220680681	-0.301091036	0.496826213	-0.139179386	-0.601820329	-0.598526974	-0.779680792	0.416556046	0.454043166	-0.332078826	-0.35779644	-0.521877377	-0.310871503	0.029420305	-0.052470331	0.105857072	-0.154493899	-0.560270262	0.051693676	-0.23235369	-0.410250355	-0.332251344	-0.210404176	-0.471657432
-4.945932801	-0.885004604	-0.075680558	0.423043674	-0.606955581	-0.221335238	-0.06461352	-0.185205919	-0.45927953	0.210039562	0.063058056	0.017058518	-0.071544891	-0.28397574	-0.267618639	0.323746444	0.00852829	-0.350616338	0.412859598	-0.050235574	-0.136951813	0.142783216	-0.354548612	-0.385193849	-0.413713894	0.257028118	-0.22038255	-0.298793659	0.495480182	-0.138211687	-0.602361725	-0.597960666	-0.779194611	0.414275957	0.454037479	-0.330146239	-0.358521273	-0.523654122	-0.30859995	0.029269178	-0.052675208	0.105864579	-0.153929306	-0.559645992	0.054203987	-0.232153835	-0.409916185	-0.332182844	-0.210530039	-0.473329327
-4.944949761	-0.885734755	-0.072860251	0.424081806	-0.606833194	-0.222442226	-0.068687384	-0.184309207	-0.45826719	0.211919982	0.063410408	0.016544499	-0.071622449	-0.284815578	-0.269695757	0.321564287	0.008709152	-0.351555658	0.410037499	-0.051025258	-0.135582055	0.142051956	-0.353527173	-0.383347688	-0.412581468	0.257511634	-0.220077184	-0.296486764	0.494134161	-0.137249629	-0.602925526	-0.597366449	-0.778691139	0.411990137	0.454031775	-0.328218559	-0.359248944	-0.525435344	-0.306334346	0.029111683	-0.052884585	0.10584998	-0.153365315	-0.559026746	0.056708482	-0.231953413	-0.409591366	-0.332106365	-0.210654076	-0.474995452
-4.943966721	-0.886469072	-0.07004877	0.425115502	-0.606698148	-0.223547411	-0.072741878	-0.183412983	-0.457261539	0.213788167	0.063768546	0.016039137	-0.071727502	-0.285648979	-0.271775055	0.319395046	0.00889076	-0.352500046	0.407212531	-0.051833861	-0.134224735	0.141321937	-0.352502495	-0.381485288	-0.41144359	0.258005364	-0.219764637	-0.294170509	0.49278819	-0.13629322	-0.603511675	-0.596744233	-0.778170384	0.409698743	0.454026057	-0.326295856	-0.359979378	-0.52722088	-0.304074795	0.028947863	-0.053098372	0.10581334	-0.152801917	-0.558412564	0.059206986	-0.231752476	-0.409275936	-0.33202196	-0.210776282	-0.476655572
-4.942983681	-0.88720746	-0.06724629	0.426144827	-0.606550447	-0.224650845	-0.076776726	-0.182517329	-0.45626268	0.215644035	0.064132425	0.015542485	-0.071860046	-0.286476035	-0.273856344	0.317238848	0.009073121	-0.353449383	0.404384873	-0.05266136	-0.132879939	0.140593254	-0.351474514	-0.379606764	-0.410300311	0.258509361	-0.219444962	-0.291845049	0.491442311	-0.135342466	-0.604120108	-0.596093933	-0.777632356	0.407401929	0.45402033	-0.324378202	-0.3607125	-0.529010566	-0.301821402	0.028777762	-0.053316479	0.105754723	-0.152239104	-0.557803483	0.061699324	-0.231551079	-0.40896993	-0.331929681	-0.210896651	-0.478309452
-4.942000641	-0.887949822	-0.064452985	0.427169846	-0.606390094	-0.225752582	-0.080791652	-0.181622324	-0.455270714	0.217487509	0.064501996	0.015054593	-0.072020075	-0.287296842	-0.275939433	0.315095814	0.009256246	-0.354403552	0.401554703	-0.053507729	-0.131547753	0.139866003	-0.35044317	-0.377712233	-0.409151687	0.259023675	-0.219118215	-0.289510545	0.490096566	-0.134397376	-0.604750762	-0.595415466	-0.777077065	0.405099853	0.454014597	-0.322465668	-0.361448233	-0.530804236	-0.299574272	0.028601424	-0.053538817	0.105674197	-0.151676864	-0.557199543	0.064185322	-0.231349275	-0.408673378	-0.33182958	-0.211015179	-0.479956858
-4.941017601	-0.888696058	-0.061669029	0.428190623	-0.606217094	-0.226852676	-0.084786386	-0.180728053	-0.454285741	0.219318511	0.064877216	0.014575511	-0.07220758	-0.288111494	-0.278024134	0.312966068	0.009440142	-0.355362434	0.3987222	-0.054372938	-0.130228263	0.139140278	-0.349408402	-0.375801814	-0.407997771	0.259548352	-0.218784451	-0.287167155	0.488750999	-0.133457955	-0.605403569	-0.594708755	-0.776504522	0.402792673	0.454008858	-0.320558323	-0.3621865	-0.532601723	-0.297333507	0.028418894	-0.053765295	0.105571833	-0.151115187	-0.55660078	0.066664809	-0.231147115	-0.408386312	-0.331721711	-0.211131861	-0.481597556
-4.940034561	-0.889446071	-0.058894594	0.429207223	-0.606031455	-0.227951182	-0.08876066	-0.179834596	-0.453307862	0.221136967	0.065258038	0.014105288	-0.072422549	-0.288920088	-0.280110256	0.310849731	0.00962482	-0.35632591	0.395887538	-0.055256954	-0.128921551	0.138416176	-0.348370149	-0.373875629	-0.406838619	0.260083437	-0.218443727	-0.28481504	0.487405652	-0.132524209	-0.60607846	-0.593973725	-0.775914742	0.400480549	0.454003114	-0.318656237	-0.362927224	-0.534402861	-0.295099208	0.028230216	-0.053995824	0.1054477	-0.150554063	-0.556007229	0.06913761	-0.230944654	-0.408108758	-0.331606128	-0.211246691	-0.48323131
-4.939051521	-0.890199759	-0.056129849	0.430219711	-0.605833185	-0.229048156	-0.09271421	-0.178942038	-0.452337175	0.222942799	0.065644419	0.013643971	-0.072664964	-0.289722722	-0.282197611	0.308746922	0.00981029	-0.357293859	0.393050896	-0.056159744	-0.127627703	0.13769379	-0.347328351	-0.371933802	-0.405674286	0.260628974	-0.2180961	-0.282454361	0.486060571	-0.131596142	-0.606775361	-0.593210307	-0.775307738	0.398163639	0.453997363	-0.316759479	-0.363670326	-0.536207482	-0.292871477	0.028035437	-0.054230314	0.105301874	-0.149993481	-0.555418927	0.071603556	-0.230741942	-0.407840742	-0.331482887	-0.211359665	-0.484857887
-4.938068481	-0.890957021	-0.053374964	0.431228151	-0.605622292	-0.230143656	-0.096646775	-0.178050463	-0.451373777	0.224735936	0.066036313	0.013191606	-0.072934808	-0.290519495	-0.28428601	0.306657761	0.009996562	-0.358266159	0.390212447	-0.057081269	-0.126346799	0.136973217	-0.346282949	-0.369976461	-0.404504829	0.261185001	-0.217741628	-0.280085283	0.484715801	-0.130673758	-0.607494198	-0.592418435	-0.774683527	0.395842107	0.453991603	-0.314868117	-0.36441573	-0.538015416	-0.290650412	0.027834602	-0.054468676	0.105134428	-0.14943343	-0.554835906	0.074062474	-0.230539031	-0.407582286	-0.331352044	-0.211470777	-0.486477054
-4.937085441	-0.891717754	-0.050630107	0.432232608	-0.605398788	-0.231237738	-0.100558098	-0.177159957	-0.450417766	0.226516305	0.066433678	0.012748237	-0.073232059	-0.291310508	-0.286375264	0.304582366	0.010183648	-0.359242687	0.387372368	-0.058021491	-0.125078922	0.136254552	-0.345233884	-0.368003735	-0.403330305	0.261751556	-0.217380371	-0.277707968	0.483371389	-0.129757062	-0.60823489	-0.591598048	-0.774042125	0.393516114	0.45398583	-0.312982218	-0.365163356	-0.539826493	-0.288436114	0.027627756	-0.05471082	0.104945442	-0.148873899	-0.554258201	0.076514196	-0.230335973	-0.40733341	-0.331213653	-0.211580022	-0.488088576
-4.936102401	-0.892481857	-0.047895443	0.433233145	-0.605162685	-0.232330461	-0.104447926	-0.176270603	-0.449469236	0.228283834	0.06683647	0.012313908	-0.073556691	-0.292095861	-0.288465185	0.302520852	0.010371559	-0.360223321	0.384530831	-0.058980365	-0.123824151	0.135537891	-0.344181097	-0.366015754	-0.402150771	0.262328674	-0.217012387	-0.275322581	0.48202738	-0.128846056	-0.608997358	-0.590749086	-0.773383552	0.391185823	0.45398004	-0.311101849	-0.365913125	-0.541640543	-0.286228678	0.027414948	-0.054956656	0.104734993	-0.148314876	-0.553685844	0.078958552	-0.230132818	-0.407094133	-0.331067773	-0.211687394	-0.489692221
-4.935119361	-0.893249223	-0.045171137	0.434229827	-0.604913998	-0.233421884	-0.108316008	-0.17538249	-0.448528284	0.230038455	0.067244647	0.011888659	-0.073908677	-0.292875657	-0.290555586	0.300473336	0.010560306	-0.361207936	0.38168801	-0.059957847	-0.122582566	0.134823329	-0.34312453	-0.364012653	-0.400966287	0.262916386	-0.216637737	-0.272929289	0.480683824	-0.127940742	-0.609781517	-0.589871498	-0.772707827	0.388851399	0.453974227	-0.309227078	-0.366664958	-0.543457393	-0.284028202	0.027196223	-0.055206096	0.104503165	-0.14775635	-0.553118867	0.081395374	-0.229929616	-0.406864471	-0.33091446	-0.211792888	-0.491287756
-4.934136321	-0.894019749	-0.042457352	0.435222717	-0.604652741	-0.234512067	-0.112162097	-0.174495704	-0.447595002	0.231780098	0.067658167	0.011472532	-0.074287984	-0.293649999	-0.292646278	0.29843993	0.010749901	-0.362196406	0.378844078	-0.060953888	-0.121354246	0.134110962	-0.342064126	-0.361994568	-0.39977691	0.263514724	-0.216256484	-0.270528258	0.479340769	-0.127041123	-0.61058728	-0.588965233	-0.772014973	0.386513007	0.453968383	-0.307357969	-0.367418776	-0.545276872	-0.281834782	0.026971628	-0.05545905	0.104250039	-0.147198309	-0.552557299	0.083824495	-0.229726419	-0.406644437	-0.330753772	-0.211896499	-0.492874948
-4.933153281	-0.894793328	-0.039754249	0.43621188	-0.60437893	-0.23560107	-0.115985951	-0.173610333	-0.446669484	0.233508696	0.068076988	0.011065566	-0.074694579	-0.294418991	-0.294737076	0.296420749	0.010940358	-0.363188607	0.375999207	-0.061968438	-0.120139268	0.133400884	-0.340999829	-0.359961638	-0.398582701	0.264123713	-0.215868688	-0.268119656	0.477998263	-0.126147199	-0.611414558	-0.588030247	-0.771305012	0.384170812	0.453962499	-0.305494588	-0.368174497	-0.547098806	-0.279648511	0.026741212	-0.05571543	0.103975701	-0.146640741	-0.552001171	0.086245748	-0.229523274	-0.406434042	-0.330585769	-0.211998219	-0.494453566
-4.932170241	-0.895569854	-0.037061989	0.437197379	-0.604092585	-0.236688954	-0.119787328	-0.172726464	-0.445751821	0.235224184	0.06850107	0.010667797	-0.075128424	-0.295182738	-0.296827791	0.294415903	0.011131688	-0.36418441	0.373153567	-0.063001444	-0.118937708	0.132693192	-0.339931581	-0.357914003	-0.397383719	0.26474338	-0.215474413	-0.265703651	0.476656358	-0.125258971	-0.612263259	-0.587066497	-0.770577968	0.381824983	0.453956566	-0.303637	-0.368932042	-0.548923022	-0.277469484	0.026505021	-0.055975147	0.103680238	-0.146083634	-0.551450512	0.088658968	-0.229320231	-0.406233296	-0.33041051	-0.212098045	-0.496023379
-4.931187201	-0.896349218	-0.03438073	0.438179276	-0.603793723	-0.237775782	-0.123565994	-0.171844187	-0.444842103	0.236926497	0.068930371	0.010279262	-0.075589478	-0.295941346	-0.298918239	0.292425504	0.011323906	-0.365183689	0.370307329	-0.064052849	-0.117749643	0.13198798	-0.338859329	-0.355851807	-0.396180026	0.265373744	-0.215073723	-0.263280415	0.475315103	-0.124376438	-0.613133288	-0.586073949	-0.769833867	0.379475686	0.453950573	-0.301785267	-0.36969133	-0.550749344	-0.275297793	0.026263104	-0.056238112	0.103363739	-0.145526974	-0.55090535	0.09106399	-0.22911734	-0.406042205	-0.330228053	-0.21219597	-0.497584154
-4.930204161	-0.897131312	-0.031710629	0.439157634	-0.603482367	-0.238861615	-0.127321716	-0.170963591	-0.443940421	0.238615572	0.069364853	0.009899995	-0.076077698	-0.296694923	-0.301008232	0.290449659	0.011517025	-0.366186316	0.367460662	-0.065122595	-0.116575147	0.131285344	-0.337783015	-0.353775195	-0.394971681	0.266014827	-0.214666682	-0.260850117	0.473974552	-0.1234996	-0.614024546	-0.585052567	-0.769072735	0.37712309	0.453944508	-0.299939454	-0.370452279	-0.552577597	-0.273133528	0.026015509	-0.056504237	0.103026294	-0.14497075	-0.550365711	0.093460651	-0.228914646	-0.405860772	-0.33003846	-0.212291988	-0.499135663
-4.929221121	-0.897916028	-0.029051841	0.440132517	-0.603158537	-0.239946517	-0.131054264	-0.170084767	-0.443046863	0.240291346	0.069804475	0.00953003	-0.076593037	-0.297443576	-0.303097587	0.288488477	0.011711059	-0.367192161	0.364613736	-0.06621062	-0.115414292	0.130585379	-0.336702587	-0.351684315	-0.393758748	0.266666644	-0.214253356	-0.258412929	0.472634755	-0.122628456	-0.614936934	-0.584002326	-0.768294603	0.374767364	0.453938357	-0.298099623	-0.371214808	-0.554407605	-0.270976781	0.025762285	-0.056773434	0.102667997	-0.144414949	-0.549831622	0.095848787	-0.228712199	-0.405689002	-0.329841791	-0.212386093	-0.500677675
-4.928238081	-0.898703254	-0.026404519	0.441103987	-0.602822258	-0.241030551	-0.134763413	-0.169207804	-0.442161515	0.24195376	0.070249199	0.009169399	-0.077135445	-0.298187414	-0.305186117	0.286542064	0.011906022	-0.368201094	0.361766718	-0.067316861	-0.114267153	0.129888181	-0.335617991	-0.349579318	-0.392541288	0.267329209	-0.21383381	-0.255969023	0.471295766	-0.121763004	-0.61587035	-0.582923199	-0.767499499	0.372408679	0.453932105	-0.296265835	-0.371978836	-0.556239192	-0.26882764	0.02550348	-0.057045615	0.102288941	-0.143859558	-0.549303108	0.098228238	-0.228510046	-0.405526892	-0.329638108	-0.21247828	-0.50220996
-4.927255041	-0.89949288	-0.023768817	0.442072105	-0.602473555	-0.242113782	-0.138448941	-0.168332794	-0.441284466	0.243602755	0.070698986	0.008818132	-0.077704868	-0.298926545	-0.307273638	0.284610526	0.01210193	-0.369212986	0.358919775	-0.068441252	-0.1131338	0.129193844	-0.334529173	-0.347460355	-0.391319365	0.268002535	-0.213408112	-0.253518573	0.469957639	-0.120903241	-0.616824686	-0.581815168	-0.766687455	0.370047206	0.453925737	-0.294438153	-0.37274428	-0.558072179	-0.266686194	0.025239142	-0.057320692	0.101889223	-0.143304563	-0.548780193	0.100598843	-0.228308232	-0.405374442	-0.329427473	-0.212568543	-0.503732291
-4.926272001	-0.900284794	-0.021144884	0.443036933	-0.602112453	-0.243196274	-0.14211063	-0.167459829	-0.440415799	0.245238272	0.071153798	0.008476258	-0.078301252	-0.299661081	-0.309359968	0.282693965	0.012298797	-0.370227704	0.356073074	-0.069583722	-0.112014304	0.128502463	-0.333436081	-0.345327581	-0.390093041	0.268686629	-0.21297633	-0.251061754	0.468620429	-0.120049164	-0.617799834	-0.580678218	-0.765858503	0.367683116	0.453919235	-0.292616635	-0.373511059	-0.55990639	-0.264552529	0.024969322	-0.057598578	0.10146894	-0.142749951	-0.5482629	0.102960443	-0.228106804	-0.405231646	-0.329209948	-0.212656875	-0.50524444
-4.925288961	-0.901078884	-0.018532869	0.443998533	-0.601738981	-0.244278094	-0.145748265	-0.166589	-0.439555598	0.246860256	0.071613599	0.008143804	-0.078924536	-0.300391131	-0.311444921	0.280792485	0.012496639	-0.371245118	0.353226779	-0.070744202	-0.110908734	0.127814133	-0.332338663	-0.343181153	-0.38886238	0.269381498	-0.212538531	-0.248598739	0.46728419	-0.119200771	-0.618795685	-0.579512336	-0.765012678	0.365316582	0.453912581	-0.290801342	-0.374279088	-0.561741646	-0.262426731	0.024694068	-0.057879187	0.101028192	-0.142195708	-0.547751252	0.105312878	-0.227905807	-0.405098497	-0.328985595	-0.21274327	-0.50674618
-4.924305922	-0.901875038	-0.015932921	0.444956965	-0.601353167	-0.245359306	-0.149361635	-0.165720401	-0.438703947	0.248468652	0.072078351	0.007820796	-0.079574658	-0.301116807	-0.313528317	0.278906187	0.012695472	-0.372265096	0.350381057	-0.071922615	-0.109817159	0.127128949	-0.331236869	-0.341021231	-0.387627447	0.270087145	-0.212094786	-0.246129706	0.46594898	-0.118358056	-0.619812123	-0.578317517	-0.764150015	0.362947776	0.453905755	-0.288992333	-0.375048286	-0.563577767	-0.260308885	0.02441343	-0.05816243	0.100567081	-0.141641822	-0.54724527	0.107655991	-0.227705286	-0.404974987	-0.328754479	-0.212827723	-0.508237283
-4.923322882	-0.902673141	-0.013345183	0.445912291	-0.600955041	-0.246439978	-0.152950532	-0.164854125	-0.437860927	0.250063406	0.072548017	0.007507259	-0.080251554	-0.301838221	-0.315609972	0.277035169	0.012895312	-0.373287503	0.34753607	-0.073118887	-0.108739646	0.126447004	-0.330130648	-0.338847976	-0.386388307	0.27080357	-0.211645165	-0.24365483	0.464614853	-0.117521016	-0.620849034	-0.577093757	-0.763270551	0.360576872	0.453898737	-0.287189666	-0.37581857	-0.565414574	-0.258199074	0.024127457	-0.058448221	0.100085709	-0.141088278	-0.546744975	0.109989627	-0.227505286	-0.404861104	-0.328516663	-0.212910227	-0.509717525
-4.922339842	-0.903473079	-0.010769801	0.44686457	-0.600544636	-0.247520177	-0.156514752	-0.163990264	-0.437026619	0.251644466	0.073022563	0.007203215	-0.080955155	-0.302555485	-0.317689705	0.275179531	0.013096176	-0.374312207	0.344691981	-0.074332936	-0.107676261	0.125768394	-0.329019951	-0.336661551	-0.385145024	0.271530772	-0.211189738	-0.24117429	0.46328187	-0.116689645	-0.621906297	-0.57584106	-0.762374326	0.358204044	0.453891505	-0.285393399	-0.376589856	-0.567251887	-0.256097381	0.023836198	-0.058736475	0.099584182	-0.140535062	-0.546250387	0.112313629	-0.22730585	-0.404756835	-0.328272212	-0.212990776	-0.511186681
-4.921356802	-0.904274738	-0.008206916	0.447813861	-0.600121984	-0.248599969	-0.160054095	-0.163128914	-0.436201102	0.253211783	0.073501951	0.006908686	-0.081685389	-0.303268713	-0.319767336	0.27333937	0.01329808	-0.375339073	0.341848952	-0.075564683	-0.106627069	0.125093212	-0.327904728	-0.334462122	-0.383897665	0.272268745	-0.210728577	-0.238688264	0.461950086	-0.115863938	-0.622983793	-0.57455943	-0.761461377	0.355829468	0.453884035	-0.283603588	-0.377362061	-0.569089526	-0.254003888	0.023539705	-0.059027104	0.099062604	-0.13998216	-0.545761523	0.114627845	-0.227107022	-0.404662164	-0.32802119	-0.213069365	-0.512644527
-4.920373762	-0.905078001	-0.005656669	0.448760226	-0.59968712	-0.249679422	-0.163568364	-0.162270168	-0.435384455	0.254765307	0.073986149	0.006623691	-0.082442183	-0.303978019	-0.321842683	0.271514781	0.013501042	-0.376367968	0.339007145	-0.076814041	-0.105592136	0.124421551	-0.326784932	-0.332249857	-0.382646296	0.273017481	-0.210261756	-0.23619693	0.460619561	-0.115043888	-0.624081396	-0.57324888	-0.760531748	0.353453318	0.453876302	-0.281820289	-0.378135101	-0.570927308	-0.251918675	0.023238025	-0.059320024	0.098521086	-0.139429558	-0.545278402	0.11693212	-0.226908843	-0.404577074	-0.327763662	-0.213145986	-0.514090839
-4.919390722	-0.905882753	-0.003119199	0.449703721	-0.599240079	-0.250758606	-0.167057366	-0.161414122	-0.434576753	0.256304991	0.07447512	0.006348249	-0.083225459	-0.304683516	-0.323915569	0.269705857	0.013705079	-0.377398755	0.33616672	-0.078080925	-0.104571523	0.123753507	-0.325660516	-0.330024926	-0.381390983	0.273776971	-0.209789346	-0.233700468	0.459290355	-0.114229489	-0.625198981	-0.571909424	-0.75958548	0.35107577	0.453868282	-0.280043557	-0.378908892	-0.572765054	-0.24984182	0.02293121	-0.059615149	0.097959735	-0.138877241	-0.544801041	0.119226303	-0.226711357	-0.404501545	-0.327499694	-0.213220634	-0.515525397
-4.918407682	-0.906688878	-0.000594643	0.450644406	-0.598780898	-0.251837588	-0.170520911	-0.160560871	-0.433778073	0.257830788	0.074968831	0.006082378	-0.084035136	-0.305385319	-0.325985812	0.267912692	0.01391021	-0.378431299	0.333327836	-0.079365245	-0.103565292	0.123089171	-0.324531432	-0.327787501	-0.380131793	0.274547201	-0.209311423	-0.231199059	0.457962528	-1.13E-01	-0.626336418	-0.570541082	-0.758622618	0.348697001	0.453859947	-0.278273448	-0.37968335	-0.574602581	-0.247773402	0.022619309	-0.059912394	0.097378664	-0.138325195	-0.544329454	0.121510244	-0.226514604	-0.404435554	-0.327229352	-0.213293303	-0.516947978
-4.917424642	-0.907496257	0.001916864	0.45158234	-0.598309616	-0.252916438	-0.173958815	-0.159710509	-0.432988489	0.259342655	0.075467249	0.005826091	-0.084871132	-0.306083543	-0.328053236	0.266135377	0.014116452	-0.379465465	0.330490651	-0.080666908	-0.102573505	0.122428638	-0.323397635	-0.325537758	-0.378868794	0.275328155	-0.208828061	-0.228692885	0.456636141	-1.13E-01	-0.627493577	-0.569143878	-0.757643207	0.346317188	0.45385127	-0.276510013	-0.380458392	-0.576439706	-0.245713497	0.022302373	-0.060211674	0.096777986	-0.137773405	-0.543863658	0.123783794	-0.226318625	-0.404379077	-0.326952703	-0.213363987	-0.518358363
-4.916441602	-0.908304774	0.004415188	0.452517578	-0.597826272	-0.253995226	-0.177370893	-0.158863134	-0.432208075	0.260840548	0.07597034	0.005579403	-0.08573336	-0.306778303	-0.330117664	0.264374001	0.014323824	-0.380501115	0.327655324	-0.081985822	-0.10159622	0.121772	-0.322259081	-0.323275871	-0.377602054	0.276119815	-0.208339335	-0.226182125	0.455311255	-0.111820124	-0.628670323	-0.567717841	-0.756647295	0.343936508	0.45384222	-0.274753307	-0.381233932	-0.578276248	-0.243662182	0.021980451	-0.060512904	0.096157814	-0.137221857	-0.543403667	0.126046804	-0.22612346	-0.404332089	-0.326669814	-0.213432678	-0.519756332
-4.915458562	-0.90911431	0.006900196	0.453450179	-0.597330907	-0.25507402	-0.180756968	-0.158018842	-0.431436903	0.262324425	0.076478072	0.005342326	-0.08662173	-0.307469715	-0.332178917	0.262628652	0.014532345	-0.381538114	0.32482201	-0.083321888	-0.100633497	0.121119349	-0.321115724	-0.321002021	-0.37633164	0.276922157	-0.207845323	-0.223666965	0.453987933	-0.111028253	-0.62986652	-0.566263004	-0.75563493	0.341555138	0.453832768	-0.273003382	-0.382009887	-0.580112023	-0.24161953	0.021653593	-0.060816002	0.095518264	-0.136670535	-0.542949492	0.128299127	-0.225929149	-0.404294561	-0.326380751	-0.213499372	-0.521141667
-4.914475522	-0.909924747	0.00937176	0.454380198	-0.596823563	-0.256152891	-0.184116865	-0.157177729	-0.430675042	0.263794248	0.076990412	0.005114871	-0.087536151	-0.308157895	-0.334236821	0.260899418	0.014742034	-0.382576322	0.321990865	-0.084675008	-0.099685393	0.120470778	-0.319967522	-0.318716387	-0.375057621	0.277735159	-0.207346102	-0.221147585	0.452666237	-0.110241992	-0.631082028	-0.564779403	-0.754606161	0.339173257	0.453822882	-0.271260288	-0.382786172	-0.581946848	-0.239585615	0.02132185	-0.061120883	0.094859454	-0.136119425	-0.542501146	0.130540619	-0.22573573	-0.404266462	-0.326085582	-0.213564062	-0.522514152
-4.913492482	-0.910735965	0.011829749	0.455307693	-0.596304284	-0.25723191	-0.187450412	-0.156339891	-0.429922563	0.265249977	0.077507329	0.004897046	-0.088476528	-0.308842959	-0.3362912	0.259186383	0.014952911	-0.383615604	0.319162044	-0.08604508	-0.098751965	0.119826379	-0.318814433	-0.316419152	-0.373780067	0.278558793	-0.206841749	-0.21862417	0.45134623	-0.109461333	-0.632316708	-0.563267083	-0.753561041	0.336791043	0.453812529	-0.269524075	-0.383562702	-0.58378054	-0.23756051	0.020985272	-0.061427464	0.094181504	-0.135568511	-0.542058641	0.132771134	-0.225543243	-0.40424776	-0.325784375	-0.213626742	-0.52387357
-4.912509442	-0.911547846	0.014274039	0.456232717	-0.595773114	-0.258311147	-0.190757442	-0.155505427	-0.429179533	0.266691577	0.078028791	0.004688859	-0.089442762	-0.309525024	-0.338341881	0.257489632	0.015164995	-0.384655821	0.316335701	-0.087432	-0.097833266	0.119186243	-0.317656413	-0.314110501	-0.372499045	0.279393029	-0.206332343	-0.216096905	0.450027978	-0.108686265	-0.633570415	-0.561726088	-0.752499621	0.334408676	0.453801676	-0.267794794	-0.384339393	-0.585612915	-0.235544285	0.020643908	-0.061735662	0.093484532	-0.135017779	-0.541621986	0.134990529	-0.225351723	-0.40423842	-0.325477199	-0.213687405	-0.525219707
-4.911526402	-0.91236027	0.016704503	0.457155327	-0.595230099	-0.259390674	-0.19403779	-0.154674434	-0.42844602	0.268119011	0.078554768	0.004490316	-0.090434752	-0.310204205	-0.340388688	0.255809245	0.015378306	-0.385696834	0.313511988	-0.088835661	-0.096929352	0.118550462	-0.316493424	-0.31179062	-0.371214626	0.280237833	-0.205817964	-0.213565974	0.448711545	-0.107916778	-0.634843003	-0.56015647	-0.751421957	0.332026333	0.453790287	-0.266072494	-0.38511616	-0.587443789	-0.23353701	0.020297809	-0.062045395	0.092768662	-0.134467213	-0.541191191	0.137198664	-0.225161209	-0.404238407	-0.325164122	-0.213746046	-0.52655235
-4.910543362	-0.913173116	0.019121019	0.458075577	-0.594675287	-0.260470561	-0.197291297	-0.153847008	-0.427722089	0.269532246	0.079085229	0.004301421	-0.091452394	-0.310880621	-0.342431451	0.254145305	0.015592864	-0.386738505	0.310691058	-0.090255955	-0.096040275	0.117919127	-0.315325424	-0.309459699	-0.369926879	0.281093171	-0.205298692	-0.211031563	0.447396996	-0.107152862	-0.636134324	-0.558558284	-0.750328104	0.329644195	0.453778326	-0.264357221	-0.385892918	-0.589272978	-0.231538754	0.019947024	-0.06235658	0.092034016	-0.133916798	-0.540766263	0.139395397	-0.224971736	-0.404247681	-0.324845213	-0.213802659	-0.527871286
-4.909560322	-0.913986264	0.021523466	0.45899352	-0.594108726	-0.26155088	-0.200517804	-0.153023249	-0.427007804	0.27093125	0.079620144	0.004122177	-0.092495582	-0.311554387	-0.344469996	0.252497889	0.015808691	-0.387780695	0.307873061	-0.09169277	-0.095166086	0.117292328	-0.314152374	-0.307117927	-0.368635875	0.281959004	-0.204774609	-0.208493857	0.446084396	-0.106394505	-0.637444227	-0.556931591	-0.749218119	0.327262441	0.453765756	-0.262649023	-0.386669582	-0.591100298	-0.229549584	0.019591604	-0.062669137	0.091280719	-0.133366517	-0.540347211	0.141580591	-0.22478334	-0.404266201	-0.324520541	-0.213857237	-0.529176304
-4.908577282	-0.914799594	0.023911724	0.45990921	-0.593530466	-0.262631703	-0.203717159	-0.152203254	-0.426303228	0.272315992	0.080159484	0.003952585	-0.093564206	-0.312225621	-0.346504154	0.250867075	0.016025807	-0.388823265	0.305058147	-0.093145992	-0.094306836	0.116670156	-0.312974237	-0.304765499	-0.367341684	0.28283529	-0.204245796	-0.205953044	0.444773814	-0.105641695	-0.638772558	-0.555276455	-0.74809206	0.324881251	0.453752538	-0.260947946	-0.387446069	-0.592925564	-0.227569568	0.019231599	-0.062982983	0.090508897	-0.132816357	-0.539934041	0.143754106	-0.224596056	-0.404293927	-0.324190176	-0.213909775	-0.530467194
-4.907594242	-0.915612984	0.026285676	0.460822699	-0.592940557	-0.263713101	-0.206889212	-0.151387121	-0.425608422	0.273686444	0.080703218	0.003792645	-0.094658153	-0.312894439	-0.348533754	0.24925294	0.016244233	-0.389866076	0.302246465	-0.094615506	-0.093462575	0.1160527	-0.311790975	-0.302402607	-0.366044376	0.283721985	-0.203712335	-0.203409309	0.443465315	-0.104894422	-0.640119164	-0.553592946	-0.746949989	0.322500805	0.453738633	-0.259254035	-0.388222292	-0.594748593	-0.225598769	0.018867058	-0.063298037	0.089718678	-0.132266301	-0.539526757	0.145915807	-0.224409917	-0.404330812	-0.323854188	-0.213960266	-0.531743749
-4.906611202	-0.916426313	0.028645205	0.461734039	-0.592339052	-0.264795147	-0.210033817	-0.150574949	-0.424923447	0.275042579	0.081251318	0.003642354	-0.095777308	-0.31356096	-0.350558627	0.247655557	0.016463991	-0.390908988	0.299438163	-0.096101194	-0.092633349	0.115440049	-0.310602552	-0.300029449	-0.364744022	0.284619043	-0.203174311	-0.200862841	0.442158968	-0.104152672	-0.641483886	-0.551881136	-0.745791965	0.320121283	0.453723999	-0.257567335	-0.388998168	-0.596569198	-0.223637253	0.01849803	-0.063614221	0.08891019	-0.131716333	-0.539125365	0.14806556	-0.224224957	-0.40437681	-0.323512647	-0.214008705	-0.533005761
-4.905628162	-0.917239459	0.030990198	0.462643282	-0.591726005	-0.265877912	-0.213150833	-0.149766836	-0.424248361	0.27638437	0.081803756	0.003501709	-0.096921553	-0.314225299	-0.352578604	0.246074999	0.016685101	-0.391951861	0.296633388	-0.097602933	-0.091819207	0.114832293	-0.309408932	-0.297646223	-0.363440693	0.285526412	-0.202631806	-0.198313828	0.440854841	-0.103416433	-0.642866564	-0.550141104	-0.744618053	0.317742866	0.453708596	-0.255887889	-0.389773611	-0.598387196	-0.221685082	0.018124566	-0.063931453	0.088083563	-0.131166438	-0.538729867	0.15020323	-0.224041209	-0.404431874	-0.323165624	-0.214055085	-0.534253025
-4.904645122	-0.918052301	0.033320543	0.463550479	-0.591101468	-0.266961469	-0.216240119	-0.148962881	-0.423583223	0.277711794	0.082360504	0.003370704	-0.098090767	-0.314887574	-0.354593519	0.244511338	0.016907587	-0.392994556	0.293832285	-0.099120603	-0.091020192	0.11422952	-0.308210081	-0.295253128	-0.362134461	0.286444041	-0.202084907	-0.195762457	0.439553002	-0.102685692	-0.644267036	-0.548372933	-0.743428316	0.315365734	0.45369238	-0.25421574	-0.390548537	-0.600202403	-0.219742317	0.017746714	-0.064249653	0.087238929	-0.130616601	-0.538340267	0.152328686	-0.223858705	-0.404495953	-0.322813188	-0.214099402	-0.535485335
-4.903662082	-0.918864717	0.03563613	0.46445568	-0.5904655	-0.268045891	-0.21930154	-0.148163183	-0.422928087	0.279024828	0.082921533	0.003249332	-0.099284825	-0.315547901	-0.356603206	0.242964642	0.017131469	-0.394036933	0.291035	-0.100654078	-0.090236351	0.113631819	-0.307005966	-0.292850368	-0.360825396	0.287371874	-0.201533698	-0.193208917	0.438253521	-0.101960435	-0.645685137	-0.546576711	-0.742222821	0.312990067	0.453675307	-0.252550929	-0.391322861	-0.602014632	-0.217809019	0.017364524	-0.064568744	0.08637642	-0.130066805	-0.537956566	0.154441797	-0.223677476	-0.404568995	-0.322455412	-0.214141648	-0.536702491
-4.902679042	-0.919676585	0.037936849	0.465358934	-0.589818155	-0.269131249	-0.222334966	-0.14736784	-0.422283008	0.280323452	0.083486816	0.003137585	-0.100503603	-0.316206397	-0.358607499	0.241434979	0.017356771	-0.39507885	0.288241676	-0.102203229	-0.089467726	0.113039276	-0.305796552	-0.290438146	-0.359513572	0.288309852	-0.200978266	-0.190653398	0.436956469	-0.10124065	-0.647120702	-0.544752527	-0.741001634	0.310616047	0.453657332	-0.250893498	-0.3920965	-0.6038237	-0.215885248	0.016978045	-0.064888646	0.085496171	-0.129517034	-0.537578765	0.156542435	-0.223497551	-0.404650946	-0.322092366	-0.214181819	-0.53790429
-4.901696002	-0.920487782	0.040222595	0.466260291	-0.589159493	-0.270217616	-0.225340268	-0.146576952	-0.421648041	0.281607645	0.084056326	0.003035453	-0.101746969	-0.316863179	-0.360606233	0.239922416	0.017583515	-0.39612017	0.285452457	-0.103767928	-0.088714359	0.112451979	-0.30458181	-0.288016667	-0.358199058	0.289257914	-0.200418699	-0.188096089	0.435661915	-0.100526321	-0.648573562	-0.54290048	-0.739764824	0.308243852	0.453638408	-0.249243485	-0.392869368	-0.605629422	-0.213971062	0.016587326	-0.065209281	0.084598315	-0.128967273	-0.537206863	0.158630471	-0.223318962	-0.40474175	-0.321724121	-0.214219908	-0.539090532
-4.900712962	-0.921298186	0.042493263	0.467159798	-0.588489573	-0.271305065	-0.228317322	-0.145790617	-0.421023236	0.282877392	0.084630037	0.002942924	-0.103014793	-0.317518363	-0.362599246	0.238427017	0.017811724	-0.39716075	0.282667483	-0.105348042	-0.087976289	0.111870014	-0.303361707	-0.285586139	-0.356881928	0.290215997	-0.199855083	-0.18553718	0.43436993	-0.099817435	-0.650043545	-0.54102067	-0.738512463	0.305873666	0.45361849	-0.247600931	-0.393641381	-0.607431613	-0.212066518	0.016192415	-0.065530572	0.083682991	-0.128417505	-0.53684086	0.16070578	-0.223141737	-0.40484135	-0.32135075	-0.21425591	-0.540261021
-4.899729922	-0.922107676	0.04474875	0.468057503	-0.587808454	-0.272393669	-0.231266006	-0.145008934	-0.420408645	0.284132675	0.085207922	0.002859984	-0.104306938	-0.318172064	-0.364586376	0.236948845	0.01804142	-0.398200451	0.279886897	-0.106943438	-0.087253558	0.111293468	-0.302136215	-0.28314677	-0.355562253	0.291184032	-0.199287507	-0.182976861	0.433080587	-0.099113976	-0.65153048	-0.539113202	-0.73724462	0.303505666	0.453597528	-0.245965872	-0.394412455	-0.60923009	-0.21017167	0.015793361	-0.065852441	0.082750335	-0.127867716	-0.536480752	0.162768237	-0.222965905	-0.404949687	-0.320972324	-0.214289819	-0.541415558
-4.898746882	-0.922916127	0.046988955	0.468953454	-0.587116199	-0.273483499	-0.234186204	-0.144232003	-0.419804316	0.285373481	0.085789955	0.002786618	-0.105623269	-0.3188244	-0.366567461	0.235487961	0.018272627	-0.399239132	0.277110837	-0.10855398	-0.086546202	0.110722427	-0.300905305	-0.280698773	-0.354240105	0.292161951	-0.198716061	-0.180415323	0.431793956	-0.09841593	-0.65303419	-0.537178187	-0.73596137	0.301140035	0.453575473	-0.244338346	-0.395182507	-0.611024667	-0.208286575	0.015390213	-0.066174812	0.081800485	-0.127317888	-0.536126537	0.164817719	-0.222791492	-0.405066698	-0.320588915	-0.21432163	-0.542553949
-4.897763842	-0.923723418	0.04921378	0.469847696	-0.58641287	-0.274574628	-0.237077802	-0.143459922	-0.419210297	0.286599797	0.08637611	0.00272281	-0.106963644	-0.319475485	-0.368542341	0.234044424	0.018505368	-0.400276654	0.274339442	-0.110179528	-0.085854259	0.110156974	-0.299668948	-0.278242358	-0.352915557	0.29314968	-0.198140835	-0.177852755	0.430510111	-0.097723281	-0.654554499	-0.535215738	-0.734662786	0.298776953	0.453552275	-0.24271839	-0.395951453	-0.61281516	-0.206411286	0.014983018	-0.066497608	0.080833582	-0.126768007	-0.535778211	0.166854105	-0.222618526	-0.405192322	-0.320200595	-0.214351337	-0.543676001
-4.896780802	-0.924529427	0.051423127	0.470740275	-0.58569853	-0.275667129	-0.239940689	-0.14269279	-0.418626634	0.287811612	0.086966361	0.002668542	-0.108327921	-0.320125434	-0.370510858	0.232618292	0.018739667	-0.401312876	0.271572851	-0.111819942	-0.085177764	0.109597196	-0.298427118	-0.27577774	-0.351588681	0.294147145	-0.197561918	-0.175289349	0.429229124	-0.097036015	-0.656091227	-0.533225974	-0.733348946	0.296416599	0.453527883	-0.241106037	-0.396719208	-0.614601386	-0.204545854	0.014571824	-0.066820753	0.079849767	-0.126218055	-0.535435769	0.168877274	-0.222447032	-0.405326493	-0.319807437	-0.214378936	-0.544781522
-4.895797762	-0.92533403	0.053616901	0.471631236	-0.584973246	-0.276761074	-0.242774759	-0.141930705	-0.418053373	0.289008917	0.087560684	0.002623792	-0.109715955	-0.320774362	-0.372472853	0.231209621	0.018975547	-0.402347658	0.268811199	-0.113475079	-0.084516751	0.109043174	-0.297179789	-0.273305136	-0.35025955	0.295154267	-0.196979404	-0.172725297	0.427951069	-0.096354114	-0.657644194	-0.531209019	-0.732019925	0.294059154	0.453502244	-0.239501324	-0.39748569	-0.616383161	-0.202690331	0.01415668	-0.067144173	0.078849181	-0.125668018	-0.535099205	0.170887109	-0.222277036	-0.405469145	-0.319409513	-0.21440442	-0.545870322
-4.894814722	-0.926137106	0.055795008	0.472520623	-0.584237081	-0.277856536	-0.245579909	-0.141173768	-0.417490556	0.290191704	0.088159053	0.002588541	-0.111127596	-0.321422383	-0.374428169	0.229818465	0.019213033	-0.403380861	0.266054623	-0.115144796	-0.083871254	0.108494994	-0.295926937	-0.270824761	-0.348928235	0.296170964	-0.196393383	-0.170160789	0.42667602	-0.095677563	-0.659213216	-0.529165001	-0.730675804	0.291704797	0.453475305	-0.237904282	-0.398250815	-0.6181603	-0.200844767	0.013737631	-0.067467792	0.077831967	-0.125117878	-0.534768512	0.172883492	-0.222108562	-0.405620211	-0.319006897	-0.214427784	-0.546942213
-4.893831682	-0.926938531	0.057957358	0.47340848	-0.583490104	-0.278953587	-0.248356039	-0.140422076	-0.416938225	0.291359967	0.088761444	0.002562763	-0.112562696	-0.322069612	-0.376376652	0.228444878	0.019452148	-0.404412343	0.263303257	-0.116828944	-0.083241303	0.107952738	-0.294668537	-0.268336836	-0.34759481	0.297197154	-0.195803948	-0.167596018	0.425404051	-0.095006346	-0.660798109	-0.527094052	-0.729316661	0.289353709	0.453447012	-0.236314944	-0.399014501	-0.619932622	-0.199009211	0.013314726	-0.067791537	0.07679827	-0.124567621	-0.534443682	0.174866308	-0.221941633	-0.40577962	-0.31859966	-0.214449024	-0.547997009
-4.892848642	-0.927738184	0.060103861	0.47429485	-0.582732382	-0.280052298	-0.251103053	-0.139675727	-0.416396421	0.292513702	0.089367832	0.002546435	-0.114021099	-0.322716161	-0.378318147	0.227088909	0.019692916	-0.405441966	0.260557233	-0.118527374	-0.08262693	0.107416487	-0.293404568	-0.26584158	-0.346259347	0.298232749	-0.195211194	-0.165031175	0.424135236	-0.094340445	-0.662398684	-0.524996309	-0.72794258	0.287006069	0.45341731	-0.234733342	-0.399776665	-0.621699942	-0.197183709	0.012888011	-0.068115333	0.075748236	-0.12401723	-0.534124706	0.176835445	-0.221776273	-0.405947302	-0.318187875	-0.214468133	-0.549034525
-4.891865602	-0.928535942	0.062234429	0.475179774	-0.581963985	-0.281152741	-0.253820858	-0.138934821	-0.415865184	0.293652905	0.089978194	0.002539531	-0.115502651	-0.323362143	-0.3802525	0.225750608	0.019935362	-0.406469589	0.257816686	-0.120239937	-0.082028163	0.106886324	-0.292135006	-0.263339215	-0.344921918	0.29927766	-0.194615213	-0.162466451	0.422869652	-0.093679845	-0.664014754	-0.522871913	-0.726553643	0.284662056	0.453386142	-0.233159505	-0.400537224	-0.623462078	-0.195368309	0.012457533	-0.068439108	0.074682008	-0.12346669	-0.533811575	0.178790788	-0.221612504	-0.406123183	-0.317771617	-0.214485108	-0.550054578
-4.890882562	-0.929331683	0.064348976	0.476063294	-0.581184982	-0.282254989	-0.256509366	-0.138199456	-0.415344549	0.294777577	0.090592505	0.002542021	-0.117007193	-0.324007671	-0.38217956	0.224430021	0.020179511	-0.407495074	0.255081746	-0.121966478	-0.081445029	0.106362329	-0.290859833	-0.260829965	-0.343582596	0.300331795	-0.194016102	-0.159902039	0.421607372	-0.093024527	-0.665646127	-0.52072101	-0.725149935	0.282321849	0.453353452	-0.231593463	-0.401296096	-0.625218849	-0.193563056	0.012023338	-0.068762788	0.073599736	-0.122915984	-0.533504278	0.18073223	-0.221450346	-0.406307189	-0.317350958	-0.214499944	-0.551056988
-4.889899522	-0.930125285	0.06644742	0.476945451	-0.580395445	-0.283359113	-0.25916849	-0.137469729	-0.414834555	0.295887718	0.091210741	0.002553876	-0.118534565	-0.324652857	-0.384099175	0.223127195	0.020425387	-0.408518281	0.252352543	-0.123706843	-0.080877556	0.105844583	-0.289579027	-0.258314055	-0.342241454	0.301395058	-0.193413955	-0.157338132	0.420348475	-0.092374475	-0.66729261	-0.518543751	-0.723731541	0.279985626	0.453319181	-0.230035245	-0.402053201	-0.626970071	-0.191767994	0.011585471	-0.069086301	0.072501567	-0.122365097	-0.533202804	0.18265966	-0.221289821	-0.406499243	-0.316925971	-0.214512635	-0.552041574
-4.888916482	-0.930916627	0.068529678	0.477826284	-0.579595445	-0.284465184	-0.261798149	-0.136745738	-0.414335235	0.29698333	0.09183288	0.002575064	-0.120084602	-0.325297811	-0.386011196	0.221842174	0.020673014	-0.409539072	0.249629207	-0.125460875	-0.080325767	0.105333165	-0.288292571	-0.25579171	-0.340898563	0.302467352	-0.192808869	-0.15477492	0.419093035	-0.091729671	-0.66895401	-0.51634029	-0.72229855	0.277653565	0.453283271	-0.228484878	-0.402808455	-0.628715563	-0.189983165	0.01114398	-0.069409576	0.07138765	-0.121814013	-0.532907139	0.184572972	-0.221130948	-0.406699269	-0.31649673	-0.214523176	-0.553008161
-4.887933442	-0.931705586	0.07059567	0.478705834	-0.578785057	-0.285573274	-0.264398264	-0.136027581	-0.413846622	0.298064417	0.092458898	0.002605553	-0.121657139	-0.325942643	-0.387915475	0.220574998	0.020922418	-0.410557307	0.246911865	-0.127228415	-0.079789688	0.104828154	-0.287000447	-0.253263159	-0.339553996	0.303548577	-0.19220094	-0.152212597	0.417841129	-0.091090097	-0.670630129	-0.514110786	-0.720851049	0.275325845	0.453245661	-0.226942388	-0.403561778	-0.630455144	-0.188208612	0.010698907	-0.069732542	0.070258135	-0.121262717	-0.532617272	0.18647206	-0.220973745	-0.406907187	-0.316063308	-0.214531564	-0.553956573
-4.886950402	-0.932492042	0.072645319	0.479584137	-0.577964353	-0.286683453	-0.266968759	-0.135315356	-0.413368749	0.299130984	0.093088771	0.002645308	-0.123252007	-0.326587464	-0.389811865	0.219325709	0.021173623	-0.411572848	0.244200646	-0.129009301	-0.079269339	0.104329628	-0.285702639	-0.250728631	-0.338207826	0.304638629	-0.191590266	-0.149651355	0.416592836	-0.090455735	-0.672320769	-0.511855402	-0.71938913	0.273002643	0.453206292	-0.2254078	-0.40431309	-0.632188633	-0.186444374	0.0102503	-0.070055127	0.069113173	-0.120711191	-0.532333187	0.18835682	-0.220818231	-0.407122916	-0.31562578	-0.214537794	-0.554886637
-4.885967362	-0.933275873	0.074678548	0.480461233	-0.577133409	-0.287795791	-0.269509563	-0.13460916	-0.412901645	0.30018304	0.093722478	0.002694292	-0.124869036	-0.327232383	-0.391700219	0.218094344	0.021426656	-0.412585557	0.241495675	-0.130803371	-0.078764743	0.103837665	-0.284399131	-0.248188356	-0.336860124	0.305737401	-0.190976946	-0.147091386	0.415348231	-0.089826568	-0.67402573	-0.509574307	-0.717912884	0.270684136	0.453165102	-0.22388114	-0.40506231	-0.63391585	-0.184690492	0.009798201	-0.070377262	0.067952914	-0.120159422	-0.532054869	0.190227151	-0.220664424	-0.407346374	-0.315184217	-0.214541861	-0.555798181
-4.884984322	-0.934056959	0.076695284	0.481337158	-0.576292302	-0.28891036	-0.272020607	-0.133909089	-0.41244534	0.301220592	0.094359995	0.002752468	-0.126508054	-0.327877507	-0.393580393	0.21688094	0.02168154	-0.413595297	0.238797076	-0.132610461	-0.078275918	0.103352341	-0.283089909	-0.245642565	-0.335510964	0.306844786	-0.190361077	-0.144532882	0.414107393	-0.089202577	-0.675744812	-0.507267673	-0.716422405	0.268370499	0.453122028	-0.22236243	-0.405809357	-0.635636615	-0.182947004	0.009342657	-0.070698877	0.066777513	-0.119607394	-0.531782302	0.192082953	-0.220512339	-0.407577477	-0.314738695	-0.214543761	-0.556691037
-4.884001282	-0.934835179	0.078695454	0.482211948	-0.575441107	-0.290027228	-0.274501827	-0.13321524	-0.41199986	0.302243652	0.095001299	0.002819796	-0.128168883	-0.328522944	-0.395452244	0.215685532	0.021938301	-0.41460193	0.236104974	-0.134430404	-0.077802883	0.102873733	-0.281774961	-0.243091491	-0.334160415	0.307960672	-0.189742761	-0.141976035	0.4128704	-0.088583743	-0.67747781	-0.504935676	-0.714917786	0.26606191	0.453077008	-0.220851693	-0.406554153	-0.63735075	-0.181213947	0.008883709	-0.071019904	0.065587121	-0.11905509	-0.531515469	0.193924127	-0.220361992	-0.407816142	-0.314289287	-0.21454349	-0.557565037
-4.883018242	-0.935610412	0.080678989	0.483085638	-0.574579904	-0.291146467	-0.276953159	-0.132527709	-0.411565232	0.303252232	0.095646369	0.002896234	-0.129851347	-0.329168801	-0.39731563	0.214508152	0.022196964	-0.415605319	0.233419492	-0.136263031	-0.077345655	0.102401917	-0.280454273	-0.24053537	-0.332808551	0.309084944	-0.189122095	-0.139421038	0.41163733	-0.087970048	-0.679224519	-0.502578498	-0.713399123	0.263758544	0.453029977	-0.21934895	-0.407296618	-0.639058074	-0.179491356	0.008421402	-0.071340272	0.064381893	-0.118502496	-0.531254352	0.195750575	-0.220213398	-0.40806228	-0.313836067	-0.214541044	-0.558420017
-4.882035202	-0.93638254	0.082645819	0.483958265	-0.57370877	-0.292268144	-0.279374547	-0.131846592	-0.41114148	0.304246346	0.096295183	0.002981739	-0.131555265	-0.329815183	-0.39917041	0.213348832	0.022457555	-0.416605328	0.230740752	-0.138108172	-0.076904248	0.101936966	-0.279127835	-0.237974434	-0.331455443	0.310217486	-0.188499182	-0.136868082	0.410408263	-0.087361473	-0.680984732	-0.500196323	-0.711866515	0.261460575	0.452980871	-0.217854221	-0.408036674	-0.64075841	-0.177779267	0.00795578	-0.071659916	0.063161984	-0.117949596	-0.530998933	0.197562203	-0.220066572	-0.408315806	-0.313379108	-0.214536418	-0.559255813
-4.881052162	-0.937151441	0.084595879	0.484829861	-0.572827785	-0.293392329	-0.281765935	-0.131171986	-0.410728626	0.30522601	0.096947717	0.003076268	-0.133280454	-0.330462195	-0.401016445	0.212207601	0.022720099	-0.41760182	0.228068873	-0.139965656	-0.076478678	0.101478954	-0.277795638	-0.235408923	-0.330101163	0.311358179	-0.187874123	-0.134317361	0.409183277	-0.086758	-0.682758242	-0.497789342	-0.71032006	0.259168178	0.452929624	-0.216367526	-0.408774241	-0.642451581	-0.176077713	0.007486884	-0.071978766	0.06192755	-0.117396375	-0.530749191	0.199358917	-0.219921525	-0.408576628	-0.312918484	-0.21452961	-0.560072265
-4.880069122	-0.937916998	0.086529105	0.48570046	-0.57193703	-0.294519091	-0.284127272	-0.130503983	-0.410326692	0.30619124	0.097603951	0.003179775	-0.135026731	-0.331109941	-0.402853597	0.211084485	0.022984622	-0.418594659	0.225403976	-0.141835307	-0.076068956	0.101027955	-0.276457672	-0.232839072	-0.328745781	0.312506899	-0.187247019	-0.131769064	0.407962451	-0.086159608	-0.684544839	-0.495357748	-0.708759858	0.256881527	0.45287617	-0.214888884	-0.409509243	-0.64413741	-0.174386726	0.007014756	-0.072296757	0.060678746	-0.116842819	-0.530505106	0.201140627	-0.219778271	-0.408844658	-0.312454269	-0.214520615	-0.560869214
-4.879086082	-0.938679092	0.088445434	0.486570095	-0.571036587	-0.295648497	-0.286458508	-0.129842681	-0.409935699	0.307142055	0.098263861	0.00329221	-0.136793907	-0.331758524	-0.404681729	0.209979511	0.023251149	-0.419583711	0.222746179	-0.143716952	-0.075675095	0.100584041	-0.27511393	-0.230265121	-0.327389369	0.313663523	-0.186617973	-0.129223385	0.406745865	-0.08556628	-0.68634431	-0.492901739	-0.70718601	0.254600795	0.452820442	-0.21341831	-0.410241602	-0.64581572	-0.172706339	0.00653944	-0.072613821	0.059415729	-0.116288911	-0.530266656	0.202907241	-0.219636822	-0.409119803	-0.311986538	-0.214509429	-0.561646504
-4.878103042	-0.939437604	0.090344806	0.487438797	-0.570126537	-0.296780616	-0.2887596	-0.129188172	-0.409555663	0.308078477	0.098927427	0.003413526	-0.138581794	-0.332408047	-0.406500707	0.208892702	0.023519706	-0.420568841	0.220095599	-0.145610413	-0.075297103	0.100147283	-0.273764405	-0.22768731	-0.326031998	0.314827923	-0.185987088	-0.126680514	0.405533598	-0.084977995	-6.88E-01	-0.490421518	-0.70559862	0.252326154	0.452762373	-0.211955822	-0.410971241	-0.647486335	-0.171036582	0.006060976	-0.072929893	0.058138658	-0.115734637	-0.53003382	0.204658672	-0.219497187	-0.409401971	-0.311515363	-0.21449605	-0.562403981
-4.877120002	-0.940192416	0.092227161	0.488306597	-0.569206964	-0.297915514	-0.291030505	-0.128540552	-0.409186603	0.309000527	0.099594627	0.003543671	-0.1403902	-0.333058609	-0.408310396	0.20782408	0.023790318	-0.421549914	0.217452354	-0.14751551	-0.074934989	0.099717752	-0.272409092	-0.225105878	-0.324673737	0.315999969	-0.185354468	-0.124140643	0.404325732	-0.084394736	-0.689981024	-0.487917292	-0.703997792	0.250057776	0.452701893	-0.210501435	-0.411698084	-0.649149082	-0.169377483	0.005579405	-0.073244908	0.05684769	-0.115179982	-0.529806573	0.206394834	-0.219359378	-0.409691067	-0.311040818	-0.214480473	-0.563141492
-4.876136962	-0.940943411	0.094092444	0.489173526	-0.568277952	-0.299053259	-0.293271185	-0.127899912	-0.408828533	0.309908229	0.100265439	0.003682592	-0.142218932	-0.33371031	-0.410110664	0.206773664	0.024063011	-0.422526797	0.214816557	-0.149432064	-0.074588761	0.099295518	-0.271047987	-0.222521069	-0.323314659	0.317179529	-0.184720218	-0.121603962	0.403122346	-0.083816481	-0.691817836	-0.48538927	-0.702383631	0.247795832	0.452638935	-0.209055163	-0.412422055	-0.650803785	-0.167729071	0.005094767	-0.073558801	0.055542985	-0.114624933	-0.529584891	0.208115641	-0.219223402	-0.409986996	-0.310562978	-0.214462696	-0.563858888
-4.875153922	-0.941690473	0.095940601	0.490039613	-0.567339585	-0.300193916	-0.295481604	-0.127266347	-0.408481468	0.310801608	0.100939842	0.003830236	-0.144067793	-0.334363251	-0.41190138	0.205741472	0.02433781	-0.423499357	0.212188324	-0.151359891	-0.074258423	0.09888065	-0.269681086	-0.219933125	-0.321954832	0.318366467	-0.184084441	-0.119070664	0.40192352	-0.083243212	-0.693666662	-0.482837669	-0.700756245	0.245540493	0.452573428	-0.207617019	-0.41314308	-0.652450272	-0.166091373	0.004607104	-0.073871508	0.054224701	-0.114069473	-0.52936875	0.209821012	-0.219089269	-0.410289662	-0.310081915	-0.214442715	-0.564556022
-4.874170883	-0.942433484	0.097771577	0.490904887	-0.566391949	-0.301337551	-0.297661731	-0.126639948	-0.408145419	0.311680692	0.101617814	0.003986547	-0.145936587	-0.335017527	-0.413682415	0.204727521	0.024614741	-0.424467461	0.209567767	-0.153298809	-0.073943981	0.098473216	-0.268308387	-0.217342289	-0.320594326	0.319560645	-0.183447244	-0.116540937	0.400729335	-0.082674908	-0.695527283	-0.480262707	-0.699115742	0.243291927	0.452505301	-0.206187015	-0.413861082	-0.654088369	-0.164464414	0.004116455	-0.074182965	0.052893	-0.113513588	-0.529158124	0.211510865	-0.218956985	-0.410598966	-0.309597704	-0.214420528	-0.565232749
-4.873187843	-0.94317233	0.099585324	0.491769376	-0.565435131	-0.302484231	-0.299811536	-0.126020808	-0.407820399	0.312545509	0.102299333	0.004151467	-0.147825112	-0.335673236	-0.415453641	0.203731824	0.02489383	-0.425430979	0.206954998	-0.155248631	-0.073645436	0.098073284	-0.266929891	-0.214748806	-0.319233211	0.320761924	-0.182808733	-0.114014973	0.399539873	-0.082111552	-0.69739948	-0.477664608	-0.697462233	0.241050305	0.452434485	-0.204765162	-0.41457599	-0.655717905	-0.16284822	0.003622859	-0.074493109	0.051548041	-0.112957265	-0.528952985	0.213185122	-0.218826558	-0.41091481	-0.309110419	-0.214396131	-0.565888926
-4.872204803	-0.943906894	0.101381791	0.492633107	-0.564469217	-0.303634019	-0.301930994	-0.125409018	-0.407506416	0.313396089	0.102984378	0.004324937	-0.149733167	-0.336330474	-0.417214931	0.202754394	0.025175102	-0.426389777	0.204350129	-0.15720917	-0.073362791	0.097680919	-0.265545596	-0.212152921	-0.317871556	0.32197016	-0.182169014	-0.111492961	0.398355213	-0.081553122	-0.699283029	-0.475043598	-0.695795827	0.238815793	0.452360906	-0.203351471	-0.415287728	-0.65733871	-0.161242813	0.003126355	-0.074801877	0.050189985	-0.11240049	-0.528753306	0.214843705	-0.218697994	-0.411237094	-0.308620132	-0.214369522	-0.566524412
-4.871221763	-0.944637063	0.103160932	0.493496108	-0.563494296	-0.304786979	-0.304020083	-0.124804669	-0.407203478	0.314232465	0.103672929	0.004506898	-0.151660548	-0.336989333	-0.41896616	0.201795242	0.025458583	-0.427343726	0.201753269	-0.159180239	-0.073096044	0.097296187	-0.264155504	-0.209554881	-0.31650943	0.323185209	-0.181528193	-0.108975091	0.397175438	-0.080999598	-0.701177709	-0.47239991	-0.694116638	0.236588559	0.452284494	-0.20194595	-0.415996224	-0.658950612	-0.159648217	0.00262698	-0.075109208	0.048818995	-0.111843247	-0.52855906	0.216486538	-0.218571297	-0.411565716	-0.308126917	-0.214340699	-0.567139069
-4.870238723	-0.945362722	0.104922702	0.494358402	-0.562510455	-0.305943176	-0.306078783	-0.124207851	-0.406911591	0.315054669	0.104364962	0.004697287	-0.153607048	-0.337649908	-0.420707204	0.200854374	0.025744298	-0.428292697	0.199164527	-0.161161647	-0.072845195	0.096919154	-0.262759618	-0.206954933	-0.315146901	0.324406922	-0.18088638	-0.106461552	0.396000629	-0.080450962	-0.703083296	-0.469733779	-0.69242478	0.234368768	0.452205174	-0.200548607	-0.416701406	-0.660553442	-0.158064453	0.002124774	-0.075415039	0.047435233	-0.111285524	-0.528370215	0.218113548	-0.218446471	-0.411900576	-0.307630848	-0.214309658	-0.567732763
-4.869255683	-0.946083758	0.106667058	0.495220017	-0.561517785	-0.307102672	-0.308107078	-0.123618653	-0.406630762	0.315862738	0.105060458	0.004896041	-0.15557246	-0.338312289	-0.422437941	0.199931799	0.026032273	-0.429236559	0.196584011	-0.163153202	-0.07261024	0.096549882	-0.261357941	-0.204353324	-0.313784037	0.325635149	-0.180243681	-0.103952533	0.394830867	-0.079907194	-0.704999563	-0.467045444	-0.690720367	0.232156587	0.452122875	-0.199159449	-0.417403203	-0.662147033	-0.156491541	0.001619773	-0.07571931	0.046038861	-0.110727307	-0.528186743	0.219724664	-0.218323521	-0.412241569	-0.307131998	-0.214276398	-0.56830536
-4.868272643	-0.946800058	0.108393959	0.496080975	-0.560516374	-0.30826553	-0.310104955	-0.123037165	-0.406360992	0.316656706	0.105759394	0.005103093	-0.157556574	-0.338976567	-0.424158251	0.19902752	0.026322532	-0.430175184	0.194011828	-0.165154712	-0.072391175	0.096188435	-0.259950478	-0.201750304	-0.312420906	0.326869739	-0.179600206	-0.101448222	0.393666234	-0.079368273	-0.706926284	-0.464335148	-0.689003518	0.22995218	0.452037522	-0.197778481	-0.418101544	-0.663731216	-0.1549295	0.001112014	-0.076021961	0.044630042	-0.110168582	-0.528008613	0.221319814	-0.218202449	-0.412588592	-0.306630441	-0.214240917	-0.56885673
-4.867289603	-0.94751151	0.110103367	0.496941301	-0.559506315	-0.309431811	-0.312072403	-0.122463476	-0.406102285	0.317436613	0.106461749	0.005318379	-0.159559177	-0.339642832	-0.425868015	0.19814154	0.026615102	-0.431108446	0.191448082	-0.167165982	-0.072187993	0.095834875	-0.258537235	-0.19914612	-0.311057576	0.328110536	-0.178956064	-0.098948807	0.392506812	-0.07883418	-0.708863231	-0.46160314	-0.687274348	0.22775571	0.451949041	-0.19640571	-0.418796358	-0.665305826	-0.15337835	0.000601534	-0.076322932	0.04320894	-0.109609336	-0.527835791	0.222898933	-0.218083256	-0.41294154	-0.306126248	-0.214203212	-0.569386743
-4.866306563	-0.948218002	0.111795242	0.497801017	-0.558487697	-0.310601577	-0.314009416	-0.121897672	-0.40585464	0.318202499	0.107167501	0.005541829	-0.161580057	-0.34031117	-0.427567114	0.19727386	0.026910007	-0.432036217	0.188892878	-0.169186816	-0.072000688	0.095489262	-0.25711822	-0.196541023	-0.309694113	0.329357382	-0.178311364	-0.096454476	0.391352682	-0.078304894	-0.710810176	-0.45884967	-0.685532978	0.22556734	0.451857356	-0.195041138	-0.419487576	-0.666870697	-0.151838106	8.84E-05	-0.076622163	0.041775719	-0.109049556	-0.527668247	0.224461952	-0.217965944	-0.413300306	-0.305619493	-0.214163281	-0.569895275
-4.865323523	-0.948919425	0.113469552	0.498660145	-0.557460614	-0.311774888	-0.31591599	-0.121339841	-0.405618057	0.318954404	0.10787663	0.005773373	-0.163618996	-0.340981668	-4.29E-01	0.196424478	0.027207273	-0.43295837	0.186346321	-0.171217017	-0.071829251	0.095151656	-0.25569344	-0.193935263	-0.308330583	0.330610118	-0.177666216	-0.093965415	0.390203927	-0.077780397	-0.712766887	-0.456074994	-0.683779528	0.223387231	0.451762393	-0.193684769	-0.420175129	-0.668425664	-0.150308786	-0.000427447	-0.076919595	0.040330543	-0.108489229	-0.527505946	0.226008808	-0.217850512	-0.413664785	-0.30511025	-0.214121123	-0.570382202
-4.864340483	-0.949615668	0.115126261	0.499518708	-0.556425158	-0.312951804	-0.317792123	-0.12079007	-0.405392533	0.319692372	0.108589112	0.006012941	-0.165675778	-0.341654411	-0.430932859	0.195593392	0.027506925	-0.433874782	0.183808512	-0.173256387	-0.071673671	0.094822118	-0.254262904	-0.191329091	-0.306967053	0.331868582	-0.177020732	-0.091481812	0.389060627	-0.077260668	-0.714733134	-0.453279371	-0.68201412	0.221215544	0.451664076	-0.192336603	-0.42085895	-0.669970564	-0.148790405	-0.000945878	-0.077215171	0.038873576	-0.107928342	-0.527348854	0.227539439	-0.217736961	-0.414034867	-0.304598591	-0.214076737	-0.570847405
-4.863357443	-0.950306621	0.116765338	0.500376725	-0.555381422	-0.314132384	-0.319637819	-0.120248443	-0.405178065	0.320416447	0.109304928	0.00626046	-0.167750183	-0.342329482	-0.432599277	0.194780596	0.027808987	-0.434785326	0.181279553	-0.175304725	-0.071533936	0.094500704	-0.252826624	-0.188722759	-0.305603589	0.33313261	-0.176375021	-0.089003851	0.387922867	-0.076745687	-0.716708684	-0.450463063	-0.680236878	0.219052438	0.451562328	-0.190996642	-0.421538971	-0.671505235	-0.147282975	-0.00146689	-0.077508832	0.037404984	-0.107366883	-0.527196936	0.229053783	-0.217625289	-0.414410445	-0.304084588	-0.21403012	-0.571290764
-4.862374403	-0.950992177	0.118386755	0.501234216	-0.554329499	-0.315316686	-0.321453081	-0.119715047	-0.404974647	0.321126675	0.110024054	0.006515855	-0.16984199	-0.343006964	-0.434254576	0.193986084	0.028113485	-0.435689881	0.178759543	-0.17736183	-0.071410033	0.094187472	-0.251384611	-0.186116518	-0.304240255	0.334402034	-0.175729196	-0.086531719	0.386790726	-0.076235436	-0.718693304	-0.447626338	-0.678447925	0.216898072	0.451457074	-0.189664885	-0.422215125	-0.673029515	-0.145786511	-0.001990448	-0.077800521	0.035924932	-0.106804839	-0.527050156	0.230551783	-0.217515494	-0.41479141	-0.303568314	-0.213981272	-0.571712164
-4.861391363	-0.951672228	0.119990483	0.5020912	-0.553269485	-0.316504768	-0.323237918	-0.119189964	-0.404782271	0.321823104	0.110746468	0.00677905	-0.171950977	-0.343686936	-0.435898647	0.193209845	0.028420443	-0.436588322	0.176248583	-0.179427501	-0.071301947	0.093882478	-0.249936877	-0.18351062	-0.302877116	0.335676686	-0.175083369	-0.0840656	0.385664289	-0.075729893	-0.720686759	-0.444769465	-0.676647387	0.214752603	0.451348235	-0.18834133	-0.422887347	-0.674543245	-0.144301025	-0.002516521	-0.078090182	0.034433584	-0.106242198	-0.526908478	0.232033381	-0.217407572	-0.41517765	-0.303049841	-0.213930191	-0.572111493
-4.860408323	-0.952346667	0.121576496	0.502947697	-0.552201474	-0.317696688	-0.324992341	-0.118673279	-0.404600931	0.322505782	0.11147215	0.007049969	-0.174076918	-0.344369479	-0.437531381	0.19245187	0.028729886	-0.437480529	0.173746769	-0.181501533	-0.071209662	0.093585777	-0.248483437	-0.180905319	-0.301514237	0.336956395	-0.174437652	-0.081605679	0.384543636	-0.07522904	-0.722688814	-0.441892719	-0.674835392	0.212616186	0.451235735	-0.187025976	-0.423555572	-0.676046264	-0.142826527	-0.003045074	-0.078377759	0.032931108	-0.105678949	-0.526771863	0.233498522	-0.217301521	-0.415569055	-0.302529242	-0.213876876	-0.57248864
-4.859425283	-0.953015387	0.123144771	0.503803723	-0.551125563	-0.3188925	-0.326716364	-0.118165074	-0.404430616	0.323174759	0.112201077	0.007328532	-0.176219589	-0.345054668	-0.439152673	0.191712145	0.029041838	-0.438366381	0.1712542	-0.183583721	-0.071133161	0.093297424	-0.247024306	-0.178300868	-0.30015168	0.338240988	-0.173792157	-0.079152138	0.38342885	-0.074732856	-0.724699233	-0.438996378	-0.673012067	0.210488978	0.451119497	-0.185718819	-0.424219735	-0.677538415	-0.141363027	-0.003576076	-0.078663196	0.03141767	-0.105115079	-0.526640275	0.234947155	-0.217197335	-0.415965514	-0.302006588	-0.213821327	-0.572843498
-4.858442243	-0.953678285	0.124695286	0.504659297	-0.550041846	-0.320092261	-0.328410002	-0.117665432	-0.404271314	0.323830089	0.112933226	0.00761466	-0.178378759	-0.34574258	-0.440762416	0.190990655	0.029356323	-0.439245758	0.168770972	-0.18567386	-0.071072424	0.093017471	-0.245559499	-0.175697519	-0.298789509	0.339530289	-0.173146999	-0.076705162	0.382320013	-0.074241323	-0.726717777	-0.436080723	-0.671177543	0.208371132	0.450999441	-0.184419854	-0.424879774	-0.679019541	-0.139910535	-0.004109495	-0.078946437	0.029893434	-0.104550577	-0.526513673	0.236379226	-0.21709501	-0.416366913	-0.301481951	-0.213763543	-0.573175962
-4.857459203	-0.954335255	0.12622802	0.505514433	-0.54895042	-0.321296025	-0.330073276	-0.117174432	-0.404123014	0.324471823	0.113668574	0.00790827	-0.180554201	-0.34643329	-0.442360509	0.190287384	0.029673366	-0.44011854	0.166297178	-0.187771742	-0.071027429	0.092745971	-0.244089035	-0.173095527	-0.297427787	0.340824121	-0.17250229	-0.074264932	0.381217207	-0.073754421	-0.72874421	-0.43314604	-0.66933195	0.206262801	0.45087549	-0.183129076	-0.425535626	-0.680489488	-0.138469058	-0.004645299	-0.079227429	0.028358569	-0.103985432	-0.526392018	0.237794689	-0.216994539	-0.416773141	-0.300955403	-0.213703524	-0.573485929
-4.856476163	-0.954986194	0.127742956	0.506369148	-0.547851384	-0.322503846	-0.331706209	-0.116692155	-0.403985701	0.325100018	0.114407101	0.00820928	-0.182745683	-0.34712687	-0.443946849	0.189602313	0.02999299	-0.440984611	0.163832914	-0.189877159	-0.070998156	0.092482974	-0.242612931	-0.170495146	-0.296066575	0.342122303	-0.171858145	-0.07183163	0.380120515	-0.07327213	-0.730778291	-0.430192616	-0.66747542	0.204164136	0.450747566	-0.181846477	-0.426187229	-0.681948099	-0.137038604	-0.005183459	-0.079506117	0.02681324	-0.103419633	-0.52627527	0.239193494	-0.216895915	-0.417184082	-0.300427016	-0.213641268	-0.573773301
-4.855493123	-0.955631	0.129240076	0.507223456	-0.546744833	-0.323715776	-0.333308824	-0.116218681	-0.40385936	0.325714729	0.115148782	0.008517605	-0.184952973	-0.34782339	-0.445521336	0.188935421	0.030315219	-0.441843853	0.161378272	-0.191989902	-0.07098458	0.092228531	-0.241131208	-0.167896629	-0.294705935	0.343424653	-0.171214678	-0.069405436	0.379030018	-0.072794431	-0.732819782	-0.427220744	-0.665608086	0.202075287	0.450615588	-0.180572052	-0.426834523	-0.683395223	-0.135619178	-0.005723943	-0.079782448	0.025257614	-0.102853169	-0.526163386	0.240575597	-0.216799132	-0.417599624	-0.29989686	-0.213576776	-0.574037979
-4.854510083	-0.956269571	0.130719367	0.508077373	-0.545630867	-0.324931869	-0.334881151	-0.115754088	-0.403743973	0.326316015	0.115893594	0.008833159	-0.187175836	-0.348522921	-0.447083873	0.188286685	0.030640078	-0.44269615	0.158933343	-0.19410976	-0.070986676	0.091982691	-0.239643886	-0.165300232	-0.293345928	0.344730989	-0.170572004	-0.066986532	0.377945798	-0.072321305	-0.734868441	-0.42423072	-0.663730084	0.199996404	0.45047948	-0.179305789	-0.427477447	-0.684830708	-0.134210786	-0.006266722	-0.080056369	0.023691858	-0.10228603	-0.526056327	0.241940955	-0.21670418	-0.41801965	-0.299365008	-0.213510048	-0.574279871
-4.853527043	-0.956901807	0.132180815	0.508930911	-0.544509584	-0.326152175	-0.336423219	-0.115298453	-0.403639522	0.326903934	0.116641515	0.009155855	-0.189414037	-0.349225529	-0.448634362	0.187656081	0.030967588	-0.443541388	0.15649822	-0.196236522	-0.071004417	0.091745501	-0.238150986	-0.162706208	-0.291986614	0.346041124	-0.169930238	-0.064575095	0.376867937	-0.071852733	-0.736924026	-0.421222843	-0.661841548	0.197927634	0.45033916	-0.178047681	-0.428115942	-0.686254402	-0.132813432	-0.006811768	-0.080327827	0.02211614	-0.101718205	-0.525954047	0.243289525	-0.21661105	-0.418444045	-0.298831528	-0.213441083	-0.574498884
-4.852544003	-0.957527607	0.133624411	0.509784083	-0.543381082	-0.327376744	-0.337935063	-0.114851852	-0.403545988	0.327478547	0.117392522	0.009485603	-0.191667338	-0.349931281	-0.450172708	0.187043582	0.031297774	-0.444379453	0.154072991	-0.198369974	-0.071037776	0.091517009	-0.236652533	-0.160114812	-0.290628053	0.34735487	-0.169289496	-0.062171306	0.375796518	-0.071388696	-0.738986297	-0.418197415	-0.659942615	0.195869125	0.45019455	-0.176797717	-0.428749952	-0.687666157	-0.131427118	-0.007359051	-0.08059677	0.020530626	-0.101149685	-0.525856504	0.244621269	-0.216519733	-0.418872694	-0.298296493	-0.213369883	-0.57469493
-4.851560963	-0.958146874	0.135050144	0.510636902	-0.542245462	-0.328605627	-0.339416718	-0.114414363	-0.403463348	0.328039916	0.11814659	0.009822314	-0.193935502	-0.350640241	-0.451698818	0.18644916	0.031630658	-0.445210232	0.151657745	-0.200509905	-0.071086721	0.09129726	-0.235148549	-0.157526298	-0.289270304	0.348672037	-0.168649893	-0.059775341	0.374731621	-0.070929174	-0.741055009	-0.415154742	-0.658033425	0.19382102	0.45004557	-0.175555884	-0.429379417	-0.689065825	-0.130051847	-0.007908544	-0.080863147	0.018935484	-0.10058046	-0.525763655	0.245936148	-0.216430219	-0.41930548	-0.297759973	-0.213296447	-0.574867924
-4.850577923	-0.958759509	0.136458008	0.511489379	-0.541102822	-0.329838872	-0.340868223	-0.113986059	-0.403391581	0.328588104	0.118903696	0.010165897	-0.196218288	-0.351352472	-0.453212601	0.185872783	0.031966264	-0.446033614	0.14925257	-0.2026561	-0.071151223	0.091086298	-0.233639061	-0.154940922	-0.287913425	0.349992433	-0.168011545	-0.057387378	0.373673328	-0.070474151	-0.743129919	-0.412095134	-0.656114116	0.191783464	0.44989214	-0.17432217	-0.430004283	-0.690453259	-0.128687621	-0.00846022	-0.081126907	0.01733088	-0.10001052	-0.525675453	0.247234128	-0.216342495	-0.419742285	-0.297222037	-0.213220776	-0.575017782
-4.849594883	-0.959365416	0.137847998	0.512341525	-0.539953264	-0.331076526	-0.342289619	-0.113567014	-0.403330663	0.329123177	0.119663815	0.010516258	-0.198515454	-0.352068033	-0.454713967	0.18531442	0.032304612	-0.446849488	0.146857553	-0.204808342	-0.071231248	0.090884168	-0.232124095	-0.152358938	-0.286557474	0.351315864	-0.16737457	-0.055007592	0.372621721	-0.070023605	-0.745210784	-0.409018902	-0.654184828	0.189756599	0.449734181	-0.173096562	-0.430624493	-0.691828314	-0.127334439	-0.009014051	-0.081387999	0.015716983	-0.099439857	-0.525591853	0.248515173	-0.216256551	-0.420182993	-0.296682757	-0.213142871	-0.575144424
-4.848611843	-0.959964498	0.139220109	0.51319335	-0.538796887	-0.332318636	-0.34368095	-0.113157301	-0.403280567	0.3296452	0.120426925	0.010873303	-0.200826759	-0.352786984	-0.456202827	0.184774036	0.032645727	-0.447657746	0.144472779	-0.206966417	-0.071326763	0.090690912	-0.230603677	-0.149780599	-0.285202508	0.352642136	-0.166739083	-0.052636159	0.371576881	-0.06957752	-0.747297359	-0.405926363	-0.652245704	0.187740567	0.449571612	-0.171879044	-0.431239993	-0.693190847	-0.125992301	-0.009570011	-0.081646373	0.014093959	-0.09886846	-0.525512809	0.249779254	-0.216172372	-0.420627485	-0.296142201	-0.213062733	-0.575247772
-4.847628803	-0.960556662	0.140574341	0.514044864	-0.537633793	-0.333565249	-0.345042264	-0.112756992	-0.403241268	0.330154241	0.121192999	0.011236936	-0.203151959	-0.353509381	-0.457679094	0.184251594	0.032989629	-0.448458279	0.142098333	-0.209130107	-0.07143773	0.090506571	-0.229077838	-0.147206162	-0.283848584	0.35397105	-0.166105202	-0.050273253	0.37053889	-0.069135877	-0.749389398	-0.402817835	-0.650296886	0.185735506	0.449404353	-0.170669601	-0.431850731	-0.694540714	-0.124661206	-0.010128074	-0.08190198	0.012461975	-0.098296323	-0.525438274	0.251026338	-0.216089946	-0.421075644	-0.29560044	-0.212980362	-0.575327753
-4.846645763	-0.961141814	0.141910693	0.514896075	-0.536464082	-0.334816409	-0.346373609	-0.112366157	-0.403212736	0.330650368	0.121962014	0.011607061	-0.205490808	-0.354235281	-0.459142685	0.183747057	0.033336341	-0.44925098	0.139734298	-0.211299195	-0.071564114	0.090331185	-0.227546605	-0.144635879	-0.282495757	0.355302406	-0.165473043	-0.047919048	0.369507828	-0.068698657	-0.751486655	-0.399693641	-0.648338518	0.183741557	0.449232326	-0.169468216	-0.432456653	-0.695877776	-0.123341152	-0.010688216	-0.082154771	0.0108212	-0.097723436	-0.5253682	0.252256399	-0.216009259	-0.421527349	-0.295057542	-0.21289576	-0.575384294
-4.845662723	-0.961719862	0.143229168	0.515746992	-0.535287856	-0.33607216	-0.347675037	-0.111984867	-0.403194943	0.331133652	0.122733944	0.011983579	-0.20784306	-0.354964735	-0.460593516	0.183260384	0.033685883	-0.450035743	0.137380758	-0.213473461	-0.071705875	0.090164794	-0.226010011	-0.142070004	-0.281144083	0.356636005	-0.164842726	-0.045573716	0.368483776	-0.068265844	-0.753588884	-0.396554105	-0.646370745	0.181758854	0.449055448	-0.168274871	-0.433057708	-0.697201892	-0.122032134	-0.011250411	-0.082404698	0.009171799	-0.097149792	-0.52530254	0.253469411	-0.215930296	-0.421982483	-0.294513576	-0.212808929	-0.575417326
-4.844679683	-0.962290713	0.144529768	0.516597623	-0.534105217	-0.337332545	-0.348946602	-0.11161319	-0.403187857	0.331604164	0.123508763	0.012366392	-0.210208468	-0.355697796	-0.462031506	0.182791532	0.034038278	-0.450812466	0.135037794	-0.215652687	-0.071862973	0.090007436	-0.224468087	-0.139508793	-0.279793615	0.357971643	-0.164214367	-0.043237429	0.367466815	-0.067837418	-0.755695839	-0.393399556	-0.644393714	0.179787535	0.448873641	-0.167089549	-0.433653847	-0.698512925	-0.120734149	-0.011814636	-0.082651711	0.007513941	-0.096575383	-0.525241243	0.254665349	-0.215853041	-0.422440927	-0.293968612	-0.212719869	-0.575426784
-4.843696643	-0.962854277	0.1458125	0.517447975	-0.532916267	-0.338597606	-0.350188361	-0.111251193	-0.403191446	0.332061977	0.124286447	0.012755397	-0.212586782	-0.356434513	-0.463456574	0.182340458	0.034393545	-0.451581043	0.132705486	-0.217836653	-0.072035366	0.089859146	-0.222920866	-0.136952497	-0.278444409	0.359309115	-0.163588084	-0.040910357	0.366457025	-0.067413362	-0.757807272	-0.390230325	-0.642407572	0.177827732	0.448686824	-0.165912228	-0.434245018	-0.699810738	-0.119447192	-0.012380867	-0.082895765	0.005847791	-0.096000201	-0.52518426	0.255844191	-0.215777477	-0.42290256	-0.293422717	-0.212628583	-0.575412604
-4.842713603	-0.963410466	0.147077371	0.518298053	-0.531721109	-0.339867385	-0.351400374	-0.110898943	-0.403205677	0.332507164	0.125066969	0.013150494	-0.214977754	-0.357174934	-0.464868644	0.181907115	0.034751706	-0.452341373	0.130383914	-0.220025137	-0.072223012	0.089719962	-0.221368382	-0.13440137	-0.277096516	0.360648216	-0.162963996	-0.038592669	0.365454486	-0.066993659	-0.759922935	-0.387046746	-0.640412468	0.175879578	0.448494917	-0.164742889	-0.434831175	-0.701095197	-0.118171258	-0.012949081	-0.08313681	0.004173518	-0.095424241	-0.525131541	0.257005917	-0.215703589	-0.423367262	-0.292875961	-0.212535073	-0.575374726
-4.841730563	-0.963959191	0.148324389	0.519147865	-0.530519844	-0.341141921	-0.352582701	-0.110556507	-0.403230513	0.332939802	0.125850302	0.013551578	-0.217381132	-0.357919103	-0.466267639	0.181491455	0.035112781	-0.453093356	0.128073156	-0.22221792	-0.072425864	0.089589917	-0.21981067	-0.131855665	-0.275749989	0.361988737	-0.162342222	-0.036284535	0.364459279	-0.066578291	-0.762042581	-0.383849156	-0.63840855	0.173943204	0.44829784	-0.16358151	-0.435412269	-0.702366168	-0.116906338	-0.013519255	-0.083374802	0.002491288	-0.094847494	-0.525083035	0.258150509	-0.215631359	-0.423834915	-0.29232841	-0.212439339	-0.575313093
-4.840747523	-0.964500365	0.149553565	0.519997414	-0.529312576	-0.342421253	-0.353735407	-0.110223947	-0.40326592	0.333359965	0.126636421	0.013958546	-0.219796663	-0.358667065	-0.467653485	0.181093428	0.035476789	-0.453836892	0.125773291	-0.224414777	-0.072643877	0.089469044	-0.218247766	-0.129315634	-0.274404879	0.363330469	-0.161722879	-0.033986122	0.363471483	-0.066167242	-0.764165961	-0.380637894	-0.63639597	0.17201874	0.448095514	-0.162428069	-0.435988255	-0.703623519	-0.115652426	-0.014091368	-0.083609693	0.000801267	-0.094269954	-0.52503869	0.25927795	-0.215560768	-0.424305396	-0.291780133	-0.212341386	-0.575227651
-4.839764483	-0.965033903	0.150764912	0.520846706	-0.528099407	-0.343705419	-0.354858558	-0.109901327	-0.403311859	0.333767732	0.127425297	0.014371291	-0.222224096	-0.359418861	-0.469026109	0.180712982	0.035843751	-0.454571884	0.123484396	-0.226615488	-0.072877003	0.089357377	-0.216679708	-0.12678153	-0.273061238	0.3646732	-0.161106087	-0.031697595	0.362491178	-0.065760494	-0.766292827	-0.377413305	-0.63437488	0.170106314	0.447887858	-0.161282541	-0.436559087	-0.70486712	-0.114409514	-0.014665398	-0.083841439	-0.000896379	-0.093691616	-0.524998455	0.260388226	-0.215491797	-0.424778587	-0.291231198	-0.212241214	-0.575118347
-4.838781443	-0.965559719	0.151958444	0.521695745	-0.526880441	-0.344994456	-0.355952223	-0.10958871	-0.403368291	0.334163182	0.128216904	0.014789707	-0.224663177	-0.36017453	-0.47038544	0.180350064	0.036213685	-0.455298234	0.121206544	-0.228819829	-0.073125193	0.089254945	-0.215106534	-0.124253603	-0.271719115	0.36601672	-0.160491965	-0.029419121	0.361518443	-0.06535803	-0.768422929	-0.374175732	-0.632345431	0.168206051	0.447674794	-0.160144903	-0.437124721	-0.706096843	-0.113177592	-0.015241325	-0.084069993	-0.002601482	-0.093112474	-0.524962275	0.261481324	-0.215424427	-0.425254366	-0.29068167	-0.212138826	-0.574985134
-4.837798403	-0.966077731	0.153134177	0.522544534	-0.525655781	-0.3462884	-0.357016473	-0.109286156	-0.403435176	0.334546395	0.129011215	0.015213685	-0.22711365	-0.360934111	-0.471731409	0.180004616	0.03658661	-0.456015847	0.118939812	-0.231027576	-0.073388395	0.08916178	-0.213528283	-0.121732105	-0.270378559	0.367360812	-0.159880632	-0.027150863	0.360553356	-0.064959835	-0.77055602	-0.370925524	-0.630307779	0.166318077	0.447456241	-0.159015129	-0.437685114	-0.70731256	-0.11195665	-0.015819128	-0.084295312	-0.004313877	-0.092532523	-0.524930099	0.262557234	-0.215358638	-0.425732613	-0.290131617	-0.212034226	-0.574827965
-4.836815363	-0.966587856	0.154292128	0.523393076	-0.524425531	-0.347587286	-0.358051382	-0.108993725	-0.403512473	0.334917451	0.1298082	0.015643117	-0.229575259	-0.361697639	-0.473063949	0.179676582	0.036962545	-0.456724629	0.116684274	-0.233238506	-0.073666558	0.089077908	-0.211944996	-0.119217285	-0.269039619	0.368705261	-0.159272208	-0.024892985	0.359595997	-0.064565892	-0.772691849	-0.367663032	-0.628262077	0.164442515	0.447232121	-0.157893193	-0.438240225	-0.708514147	-0.110746678	-0.016398788	-0.08451735	-0.006033398	-0.091951757	-0.524901872	0.263615948	-0.215294409	-0.426213207	-0.289581106	-0.211927416	-0.574646799
-4.835832323	-0.967090014	0.155432317	0.524241373	-0.523189794	-0.348891148	-0.359057024	-0.108711475	-0.403600138	0.335276434	0.130607832	0.016077891	-0.232047748	-0.362465148	-0.474382994	0.179365902	0.037341509	-0.457424488	0.114440001	-0.235452393	-0.073959628	0.089003359	-0.210356713	-0.116709395	-0.267702343	0.370049852	-0.158666811	-0.022645649	0.358646443	-0.064176184	-0.774830167	-0.36438861	-0.626208482	0.162579487	0.447002354	-0.156779067	-0.438790012	-0.709701479	-0.109547663	-0.016980285	-0.084736063	-0.00775988	-0.091370172	-0.524877539	0.264657457	-0.215231718	-0.426696026	-0.289030203	-0.211818398	-0.574441595
-4.834849283	-0.967584124	0.156554765	0.525089427	-0.521948674	-0.350200018	-0.360033479	-0.108439465	-0.403698128	0.335623426	0.131410081	0.016517897	-0.23453086	-0.363236668	-0.475688481	0.179072515	0.037723518	-0.458115332	0.112207065	-0.237669012	-0.074267549	0.088938157	-0.208763479	-0.114208682	-0.266366778	0.371394364	-0.158064562	-0.020409015	0.357704774	-0.063790697	-0.776970724	-0.361102613	-0.62414715	0.160729112	0.446766861	-0.155672723	-0.439334436	-0.710874435	-0.108359594	-0.017563602	-0.084951409	-0.009493156	-0.090787763	-0.524857045	0.265681759	-0.215170544	-0.427180951	-0.288478973	-0.211707177	-0.574212317
-4.833866243	-0.968070107	0.157659494	0.525937239	-0.520702276	-0.351513927	-0.360980825	-0.10817775	-0.403806397	0.335958512	0.132214918	0.016963021	-0.237024335	-0.364012229	-0.476980348	0.178796355	0.038108591	-0.458797072	0.109985538	-0.239888139	-0.074590264	0.088882329	-0.207165335	-0.111715395	-0.265032969	0.372738579	-0.157465579	-0.018183243	0.356771066	-0.063409413	-0.779113271	-0.357805399	-0.622078239	0.158891508	0.446525565	-0.154574133	-0.439873458	-0.712032895	-0.107182457	-0.018148718	-0.085163344	-0.011233064	-0.090204528	-0.524840335	0.266688849	-0.215110864	-0.427667861	-0.287927482	-0.211593754	-0.573958931
-4.832883203	-0.968547887	0.158746528	0.526784811	-0.519450702	-0.352832907	-0.361899145	-0.107926385	-0.403924898	0.336281777	0.133022314	0.017413149	-0.239527916	-0.364791859	-0.478258533	0.17853736	0.038496744	-0.459469619	0.10777549	-0.242109548	-0.074927715	0.088835897	-0.205562326	-0.109229782	-0.263700962	0.374082275	-0.156869984	-0.015968491	0.355845397	-0.063032319	-0.781257558	-0.354497331	-0.620001908	0.157066794	0.446278387	-0.153483266	-0.44040704	-0.71317674	-0.106016238	-0.018735619	-0.085371826	-0.012979437	-0.089620461	-0.524827352	0.267678727	-0.215052655	-0.428156633	-0.287375796	-0.211478135	-0.573681406
-4.831900163	-0.969017387	0.159815894	0.527632141	-0.518194056	-0.354156986	-0.362788524	-0.107685424	-0.404053584	0.336593309	0.133832238	0.017868168	-0.242041342	-0.365575582	-0.47952298	0.178295459	0.038887994	-0.460132886	0.105576989	-0.244333012	-0.075279843	0.088798884	-0.203954499	-0.10675209	-0.262370802	0.375425231	-0.156277896	-0.013764917	0.354927843	-0.062659398	-0.783403335	-0.35117877	-0.617918316	0.155255082	0.446025249	-0.152400092	-0.440935147	-0.714305854	-0.104860922	-0.019324285	-0.085576812	-0.014732111	-0.08903556	-0.52481804	0.268651393	-0.214995892	-0.428647149	-0.286823979	-0.211360322	-0.573379715
-4.830917123	-0.969478534	0.160867619	0.52847923	-0.516932444	-0.355486194	-0.363649048	-0.10745492	-0.404192405	0.336893195	0.13464466	0.01832796	-0.244564353	-0.366363422	-0.480773631	0.178070586	0.039282357	-0.460786789	0.103390103	-0.246558305	-0.075646586	0.088771313	-0.202341899	-0.104282564	-0.261042532	0.376767221	-0.155689433	-0.011572675	0.354018482	-0.062290637	-0.785550353	-0.347850082	-0.615827626	0.153456488	0.445766073	-0.151324578	-0.441457744	-0.715420121	-0.103716495	-0.019914701	-0.085778261	-0.016490922	-0.088449822	-0.524812341	0.269606852	-0.214940553	-0.429139286	-0.286272097	-0.211240319	-0.573053832
-4.829934083	-0.969931252	0.161901732	0.529326076	-0.515665969	-0.356820556	-0.364480805	-0.107234923	-0.404341311	0.337181523	0.135459549	0.01879241	-0.247096687	-0.367155399	-0.482010431	0.177862668	0.039679849	-0.461431241	0.101214899	-0.248785201	-0.07602788	0.088753202	-0.200724574	-0.101821451	-0.259716195	0.378108022	-0.155104718	-0.009391922	0.353117389	-0.061926019	-0.787698362	-0.344511636	-0.613729997	0.151671122	0.445500783	-0.150256692	-0.441974795	-0.716519428	-0.10258294	-0.020506851	-0.085976131	-0.018255707	-0.087863246	-0.524810197	0.270545107	-0.214886611	-0.429632924	-0.285720213	-0.21111813	-0.572703736
-4.828951043	-0.97037547	0.162918265	0.530172679	-0.514394735	-0.358160099	-0.365283886	-0.107025483	-0.40450025	0.337458384	0.136276874	0.019261398	-0.249638082	-0.367951532	-0.483233327	0.177671633	0.040080486	-0.462066163	0.099051444	-0.251013472	-0.076423663	0.088744571	-0.199102572	-0.099368994	-0.258391832	0.379447408	-0.154523869	-0.00722281	0.352224641	-0.061565532	-0.789847111	-0.341163802	-0.611625592	0.149899094	0.445229301	-0.149196401	-0.442486269	-0.717603664	-0.10146024	-0.021100719	-0.086170382	-0.020026302	-0.087275827	-0.52481155	0.271466165	-0.214834041	-0.430127944	-0.285168391	-0.210993759	-0.572329408
-4.827968003	-0.970811117	0.163917248	0.531019036	-0.513118847	-0.359504848	-0.366058384	-0.10682665	-0.40466917	0.337723868	0.137096602	0.019734806	-0.252188277	-0.368751837	-0.484442269	0.177497405	0.040484281	-0.462691471	0.096899803	-0.253242892	-0.076833868	0.088745437	-0.197475943	-0.096925437	-0.257069486	0.380785151	-0.153947006	-0.005065492	0.351340313	-0.06120916	-0.791996352	-0.337806951	-0.609514576	0.148140514	0.444951551	-0.14814367	-0.442992134	-0.71867272	-0.100348377	-0.021696291	-0.086360972	-0.021802544	-0.086687566	-0.524816341	0.272370035	-0.214782817	-0.430624223	-0.284616695	-0.210867211	-0.571930833
-4.826984963	-0.971238123	0.164898718	0.531865145	-0.511838407	-0.360854826	-0.366804394	-0.10663847	-0.404848017	0.337978067	0.137918701	0.020212513	-0.254747009	-0.369556329	-0.485637206	0.177339908	0.040891251	-0.463307087	0.09476004	-0.255473233	-0.077258427	0.088755818	-0.195844738	-0.094491022	-0.255749196	0.382121023	-0.15337425	-0.002920117	0.350464479	-0.06085689	-0.794145835	-0.334441458	-0.607397112	0.146395486	0.444667457	-0.147098463	-0.44349236	-0.719726487	-0.099247334	-0.022293552	-0.086547862	-0.023584272	-0.086098461	-0.52482451	0.273256728	-0.214732914	-0.431121643	-0.284065189	-0.210738489	-0.571507997
-4.826001923	-0.971656421	0.165862708	0.532711003	-0.510553521	-0.362210056	-0.367522011	-0.10646099	-0.405036735	0.338221073	0.138743138	0.0206944	-0.257314013	-0.37036502	-0.486818091	0.177199064	0.041301408	-0.463912933	0.092632217	-0.257704269	-0.077697273	0.088775727	-0.194209006	-0.09206599	-0.254431002	0.383454796	-0.152805719	-0.000786836	0.349597215	-0.060508708	-0.79629531	-0.3310677	-0.605273365	0.144664117	0.444376943	-0.146060746	-0.443986916	-0.720764861	-0.098157091	-0.022892488	-0.086731012	-0.025371322	-0.085508511	-0.524835999	0.274126255	-0.214684303	-0.431620083	-0.283513935	-0.210607599	-0.571060891
-4.825018883	-0.972065943	0.166809256	0.533556606	-0.509264293	-0.36357056	-0.368211336	-0.106294253	-0.405235268	0.338452981	0.139569881	0.021180343	-0.259889025	-0.37117792	-0.487984879	0.177074791	0.041714766	-0.464508932	0.090516399	-0.259935771	-0.078150334	0.088805179	-0.192568802	-0.089650583	-0.253114943	0.384786238	-0.152241536	0.001334204	0.348738594	-0.060164601	-0.79844453	-0.327686055	-0.603143501	0.142946508	0.444079936	-0.145030481	-0.444475776	-0.721787736	-0.097077629	-0.023493085	-0.086910382	-0.027163533	-0.084917715	-0.524850746	0.274978631	-0.214636957	-0.432119423	-0.282962996	-0.210474545	-0.570589507
-4.824035844	-0.972466623	0.167738401	0.534401952	-0.507970826	-0.364936357	-0.368872467	-0.106138305	-0.40544356	0.338673884	0.140398895	0.02167022	-0.262471783	-0.371995037	-0.489137524	0.176967008	0.042131338	-0.46509501	0.088412646	-0.262167512	-0.07861754	0.088844187	-0.190924177	-0.087245039	-0.251801056	0.386115119	-0.151681818	0.003442856	0.347888691	-0.059824557	-0.800593244	-0.324296904	-0.601007688	0.141242762	0.443776359	-0.14400763	-0.444958912	-0.722795011	-0.096008927	-0.024095332	-0.087085934	-0.028960745	-0.084326073	-0.524868692	0.275813873	-0.214590848	-0.432619544	-0.282412434	-0.210339332	-0.570093844
-4.823052804	-0.972858397	0.168650183	0.535247034	-0.506673223	-0.366307466	-0.369505508	-0.105993185	-0.40566155	0.338883877	0.141230145	0.022163907	-0.26506202	-0.372816375	-0.490275985	0.17687563	0.042551137	-0.465671093	0.086321018	-0.264399265	-0.079098817	0.088892762	-0.189275187	-0.084849596	-0.250489377	0.387441206	-0.151126685	0.005538975	0.347047578	-0.059488561	-0.802741204	-0.320900628	-0.598866093	0.139552977	0.443466139	-0.142992155	-0.4454363	-0.723786586	-0.094950964	-0.024699215	-0.087257629	-0.030762796	-0.083733587	-0.524889773	0.276631998	-0.214545947	-0.433120327	-0.281862311	-0.210201965	-0.569573898
-4.822069764	-0.973241203	0.169544644	0.53609185	-0.50537159	-0.367683906	-0.370110562	-0.105858936	-0.40588918	0.339083058	0.142063598	0.02266128	-0.267659471	-0.373641939	-0.491400221	0.176800571	0.042974175	-0.466237109	0.084241576	-0.266630802	-0.07959409	0.088950914	-0.187621885	-0.082464491	-0.249179944	0.388764266	-0.150576259	0.007622416	0.346215328	-0.059156602	-0.804888162	-0.317497612	-0.596718884	0.137877252	0.443149203	-0.141984016	-0.445907913	-0.724762362	-0.093903719	-0.025304723	-0.087425428	-0.032569526	-0.083140257	-0.52491393	0.277433026	-0.214502226	-0.433621652	-0.281312689	-0.210062449	-0.569029674
-4.821086724	-0.973614979	0.170421826	0.536936393	-0.504066029	-0.369065693	-0.370687737	-0.105735596	-0.406126389	0.339271523	0.142899218	0.023162212	-0.270263871	-0.374471729	-0.492510194	0.176741745	0.043400464	-0.466792988	0.082174379	-0.268861895	-0.080103284	0.089018652	-0.185964328	-0.080089961	-0.247872791	0.390084066	-0.150030657	0.009693038	0.345392013	-0.058828667	-0.80703387	-0.314088242	-0.594566231	0.136215682	0.442825477	-0.140983174	-0.44637373	-0.725722244	-0.092867169	-0.025911844	-0.087589295	-0.034380775	-0.082546083	-0.5249411	0.278216979	-0.214459655	-0.434123401	-0.280763629	-0.209920789	-0.568461176
-4.820103684	-0.973979664	0.171281775	0.537780658	-0.502756644	-0.370452842	-0.371237138	-0.105623204	-0.406373114	0.33944937	0.143736968	0.023666578	-0.272874955	-0.375305745	-0.493605867	0.17669906	0.043830014	-0.467338662	0.080119484	-0.271092318	-0.080626321	0.089095983	-0.184302573	-0.077726239	-0.246567953	0.39140037	-0.14949	0.0117507	0.344577706	-0.058504744	-0.809178081	-0.310672904	-0.592408303	0.134568361	0.44249489	-0.139989587	-0.446833728	-0.726666136	-0.091841292	-0.026520567	-0.08774919	-0.036196386	-0.081951068	-0.52497122	0.278983882	-0.214418205	-0.434625456	-0.280215192	-0.209776992	-0.567868413
-4.819120644	-0.9743352	0.172124537	0.538624639	-0.501443539	-0.371845367	-0.371758877	-0.105521795	-0.406629293	0.339616698	0.144576814	0.02417425	-0.275492455	-0.376143981	-0.494687204	0.176672426	0.044262836	-0.467874064	0.078076948	-0.273321843	-0.081163122	0.089182915	-0.182636677	-0.075373558	-0.245265462	0.392712944	-0.148954407	0.013795261	0.343772477	-0.058184823	-0.811320547	-0.30725199	-0.590245272	0.132935382	0.44215737	-0.139003214	-0.447287887	-0.727593948	-0.090826064	-0.027130882	-0.087905079	-0.038016198	-0.081355214	-0.525004227	0.279733758	-0.214377843	-0.435127699	-0.279667438	-0.209631061	-0.567251396
-4.818137604	-0.97468153	0.172950159	0.53946833	-0.500126815	-0.373243282	-0.372253065	-0.105431406	-0.406894862	0.339773605	0.145418717	0.0246851	-0.278116106	-0.376986434	-0.495754172	0.176661749	0.04469894	-0.468399128	0.076046827	-0.275550243	-0.081713607	0.089279452	-0.180966699	-0.073032151	-0.243965352	0.39402155	-0.148423997	0.015826585	0.342976397	-0.057868891	-0.813461021	-0.303825888	-0.588077309	0.131316835	0.441812845	-0.138024012	-0.447736188	-0.728505587	-0.08982146	-0.027742779	-0.088056922	-0.039840053	-0.080758522	-0.525040059	0.280466636	-0.214338541	-0.435630013	-0.279120427	-0.209483005	-0.566610139
-4.817154564	-0.975018596	0.173758691	0.540311723	-0.498806577	-0.374646599	-0.372719813	-0.105352068	-0.407169756	0.339920193	0.14626264	0.025198999	-0.280745642	-0.377833094	-0.496806741	0.176666934	0.045138336	-0.468913791	0.074029178	-0.27777729	-0.082277693	0.089385598	-0.179292699	-0.070702247	-0.242667653	0.395325953	-0.14789889	0.017844534	0.342189535	-0.057556937	-0.815599257	-0.300394992	-0.585904586	0.129712808	0.441461246	-0.137051939	-0.448178611	-0.729400966	-0.088827457	-0.028356248	-0.088204685	-0.041667796	-0.080160997	-0.525078652	0.281182545	-0.214300266	-0.43613228	-0.278574219	-0.209332827	-0.56594466
-4.816171524	-0.975346346	0.174550182	0.541154811	-0.497482927	-0.376055327	-0.373159238	-0.105283816	-0.407453907	0.340056562	0.147108546	0.025715817	-0.283380794	-0.378683952	-0.497844879	0.176687886	0.045581033	-0.46941799	0.072024054	-0.280002759	-0.082855299	0.089501355	-0.177614735	-0.068384077	-0.241372397	0.396625914	-0.147379203	0.019848974	0.341411963	-0.057248951	-0.81773501	-0.296959695	-0.583727276	0.128123389	0.441102503	-0.13608695	-0.448615142	-0.730279999	-0.087844029	-0.02897128	-0.088348331	-0.043499267	-0.079562642	-0.525119941	0.281881517	-0.214262988	-0.436634383	-0.278028873	-0.209180535	-0.565254979
-4.815188484	-0.975664726	0.175324686	0.541997587	-0.496155967	-0.377469477	-0.373571455	-0.105226679	-0.40774725	0.340182814	0.147956395	0.026235424	-0.286021298	-0.379538994	-0.49886856	0.176724504	0.046027038	-0.469911665	0.070031508	-0.282226422	-0.083446338	0.089626725	-0.17593287	-0.066077867	-0.240079613	0.397921196	-0.146865056	0.021839771	0.340643749	-0.056944923	-0.819868034	-0.293520393	-0.581545553	0.126548662	0.440736546	-0.135129001	-0.449045762	-0.731142601	-0.086871149	-0.029587867	-0.088487824	-0.045334312	-0.07896346	-0.525163862	0.282563583	-0.214226673	-0.437136208	-0.277484449	-0.209026134	-0.564541121
-4.814205444	-0.975973683	0.176082255	0.542840042	-0.4948258	-0.378889056	-0.373956583	-0.105180687	-0.408049715	0.340299051	0.148806149	0.02675769	-0.288666885	-0.380398206	-0.499877756	0.176776689	0.04647636	-0.470394758	0.068051594	-0.284448054	-0.084050726	0.089761707	-0.174247165	-0.063783843	-0.23878933	0.399211559	-0.146356567	0.023816793	0.339884961	-0.056644841	-0.821998084	-0.290077481	-0.579359591	0.12498871	0.440363309	-0.134178046	-0.44947046	-0.73198869	-0.085908792	-0.030206	-0.088623129	-0.047172775	-0.078363455	-0.525210351	0.283228779	-0.21419129	-0.437637637	-0.276941005	-0.208869631	-0.56380311
-4.813222404	-0.976273168	0.176822943	0.543682169	-0.493492528	-0.380314071	-0.37431474	-0.105145868	-0.408361234	0.340405376	0.149657769	0.027282481	-0.291317289	-0.381261571	-0.500872445	0.17684434	0.046929007	-0.470867211	0.066084363	-0.286667428	-0.084668374	0.089906301	-0.172557683	-0.061502231	-0.237501577	0.400496765	-0.145853854	0.02577991	0.339135667	-0.056348697	-0.824124916	-0.286631358	-0.577169565	0.123443614	0.439982723	-0.133234039	-0.44988922	-0.732818186	-0.08495693	-0.030825672	-0.088754211	-0.0490145	-0.077762633	-0.525259342	0.283877141	-0.214156806	-0.438138556	-0.276398599	-0.208711033	-0.563040977
-4.812239364	-0.976563131	0.177546808	0.544523958	-0.492156252	-0.381744528	-0.374646048	-0.105122249	-0.408681736	0.340501893	0.150511213	0.027809666	-0.293972243	-0.382129069	-0.501852603	0.176927351	0.047384984	-0.471328969	0.064129867	-0.288884319	-0.085299195	0.090060504	-0.170864488	-0.059233252	-0.236216379	0.401776573	-0.145357035	0.027728992	0.338395934	-0.056056481	-0.826248287	-0.283182424	-0.57497565	0.121913454	0.439594722	-0.132296934	-0.450302033	-0.73363101	-0.084015536	-0.031446876	-0.088881035	-0.050859334	-0.077160998	-0.525310769	0.284508708	-0.214123187	-0.43863885	-0.275857289	-0.208550345	-0.562254754
-4.811256324	-0.976843525	0.178253906	0.545365401	-0.490817074	-0.383180432	-0.37495063	-0.105109853	-0.409011151	0.340588705	0.151366442	0.028339112	-0.296631481	-0.383000679	-0.502818209	0.177025618	0.047844298	-0.471779979	0.062188154	-0.291098501	-0.085943096	0.090224311	-0.169167642	-0.05697713	-0.234933765	0.403050744	-0.144866229	0.029663914	0.33766583	-0.055768183	-0.828367953	-0.279731077	-0.572778022	0.120398307	0.439199239	-0.131366683	-0.450708886	-0.734427087	-0.083084582	-0.032069604	-0.089003567	-0.052707122	-0.076558557	-0.525364568	0.28512352	-0.2140904	-0.439138405	-0.275317133	-0.208387576	-0.561444477
-4.810273284	-0.977114305	0.178944297	0.546206487	-0.489475095	-0.384621785	-0.375228609	-0.105108706	-0.409349405	0.340665918	0.152223413	0.028870684	-0.299294734	-0.383876376	-0.503769245	0.177139034	0.048306954	-0.472220187	0.060259276	-0.29330975	-0.086599988	0.090397718	-0.167467212	-0.054734082	-0.233653758	0.404319037	-0.144381552	0.031584549	0.33694542	-0.055483796	-0.830483673	-0.276277719	-0.570576859	0.118898248	0.438796211	-0.130443239	-0.451109771	-0.735206344	-0.08216404	-0.03269385	-0.089121772	-0.054557712	-0.075955315	-0.525420673	0.285721618	-0.214058412	-0.439637108	-0.274778187	-0.208222731	-0.560610184
-4.809290244	-0.977375424	0.17961804	0.547047208	-0.488130416	-0.386068589	-0.375480112	-0.105118829	-0.409696425	0.340733638	0.153082085	0.029404248	-0.301961738	-0.384756133	-0.504705693	0.177267489	0.048772957	-0.472649545	0.05834328	-0.295517842	-0.087269776	0.090580719	-0.165763263	-0.052504328	-0.232376383	0.405581211	-0.143903121	0.033490773	0.33623477	-0.055203309	-0.832595205	-0.272822753	-0.568372338	0.117413351	0.438385573	-0.129526552	-0.45150468	-0.735968707	-0.081253879	-0.033319607	-0.089235618	-0.056410951	-0.075351278	-0.525479016	0.286303048	-0.214027188	-0.440134846	-0.274240509	-0.208055818	-0.559751917
-4.808307204	-0.977626841	0.180275197	0.547887552	-0.486783138	-0.387520846	-0.375705265	-0.105140242	-0.410052139	0.340791969	0.153942416	0.029939669	-0.304632224	-0.385639922	-0.505627537	0.177410874	0.049242313	-0.473068003	0.056440213	-0.297722552	-0.087952368	0.090773305	-0.164055862	-0.050288083	-0.231101664	0.406837025	-0.143431054	0.035382464	0.335533945	-0.054926715	-0.834702308	-0.269366582	-0.566164636	0.115943688	0.437967262	-0.128616573	-0.451893607	-0.736714107	-0.080354071	-0.033946871	-0.089345069	-0.058266688	-0.074746455	-0.525539531	0.286867853	-0.213996693	-0.440631507	-0.273704154	-0.207886844	-0.55886972
-4.807324164	-0.977868513	0.180915831	0.54872751	-0.485433359	-0.388978554	-0.375904196	-0.105172965	-0.410416469	0.340841019	0.154804361	0.030476811	-0.307305926	-0.386527713	-0.506534765	0.177569075	0.049715023	-0.473475515	0.054550124	-0.299923657	-0.088647666	0.090975467	-0.162345075	-0.048085562	-0.229829623	0.408086237	-0.142965466	0.037259501	0.334843009	-0.054654006	-0.836804743	-0.26590961	-0.563953932	0.114489328	0.437541215	-0.127713252	-0.452276545	-0.737442478	-0.079464584	-0.034575637	-0.089450094	-0.060124772	-0.074140851	-0.525602152	0.287416082	-0.213966894	-0.441126978	-0.273169178	-0.207715817	-0.55796364
-4.806341124	-0.9781004	0.181540005	0.54956707	-0.484081181	-0.390441712	-0.376077035	-0.105217015	-0.410789342	0.340880894	0.155667879	0.031015538	-0.309982579	-0.387419471	-0.507427364	0.177741979	0.050191092	-0.473872035	0.052673056	-0.302120934	-0.089355574	0.091187195	-0.16063097	-0.045896978	-0.228560282	0.409328606	-0.142506474	0.039121765	0.334162025	-0.054385175	-0.83890227	-0.262452242	-0.561740404	0.11305034	0.437107372	-0.126816539	-0.452653492	-0.738153753	-0.07858539	-0.035205898	-0.089550659	-0.061985052	-0.073534476	-0.525666811	0.287947783	-0.213937754	-0.44162115	-0.272635637	-0.207542743	-0.557033729
-4.805358084	-0.978322463	0.182147785	0.550406222	-0.482726703	-0.391910317	-0.376223914	-0.105272408	-0.411170679	0.340911703	0.156532923	0.031555714	-0.312661917	-0.388315161	-0.508305324	0.177929471	0.050670522	-0.474257521	0.050809057	-0.304314161	-0.090075993	0.091408478	-0.158913617	-0.043722543	-0.227293662	0.410563889	-0.142054194	0.040969139	0.333491057	-0.054120214	-0.840994651	-0.258994884	-0.559524232	0.111626789	0.436665671	-0.125926382	-0.453024443	-0.73884787	-0.077716456	-0.035837651	-0.089646732	-0.06384738	-0.072927338	-0.525733441	0.288463008	-0.213909239	-0.442113912	-0.272103586	-0.207367631	-0.556080038
-4.804375044	-0.978534665	0.182739237	0.551244954	-0.481370023	-0.393384364	-0.376344965	-0.105339158	-0.411560404	0.340933552	0.15739945	0.032097202	-0.315343673	-0.389214744	-0.509168637	0.178131434	0.051153315	-0.47463193	0.048958169	-0.306503117	-0.090808824	0.091639303	-0.157193083	-0.041562464	-0.226029783	0.411791845	-0.141608741	0.042801506	0.332830166	-0.053859116	-0.843081648	-0.255537942	-0.557305597	0.11021874	0.436216054	-0.125042729	-0.453389399	-0.739524767	-0.076857751	-0.036470891	-0.08973828	-0.065711606	-0.072319445	-0.525801975	0.288961808	-0.213881313	-0.442605154	-0.27157308	-0.207190488	-0.555102626
-4.803392004	-0.97873697	0.18331443	0.552083255	-0.48001124	-0.394863848	-0.376440321	-0.10541728	-0.411958437	0.340946549	0.158267414	0.032639863	-0.318027582	-0.390118181	-0.510017295	0.178347748	0.051639471	-0.474995222	0.047120438	-0.30868758	-0.091553965	0.091879655	-0.155469439	-0.039416949	-0.224768663	0.413012232	-0.14117023	0.044618754	0.332179414	-0.053601874	-0.845163025	-0.252081824	-0.555084677	0.108826253	0.435758461	-0.12416553	-0.453748358	-0.740184386	-0.076009244	-0.037105615	-0.089825272	-0.067577583	-0.071710807	-0.525872344	0.289444239	-0.213853941	-0.443094767	-0.271044173	-0.207011322	-0.55410155
-4.802408964	-0.978929343	0.183873431	0.552921112	-0.478650452	-0.396348762	-0.376510118	-0.105506783	-0.412364699	0.340950805	0.159136769	0.033183559	-0.32071338	-0.391025429	-0.510851295	0.178578294	0.052128992	-0.475347359	0.045295904	-0.310867329	-0.092311315	0.092129519	-0.153742756	-0.037286204	-0.223510321	0.414224806	-0.140738775	0.04642077	0.331538862	-0.053348482	-0.847238547	-0.248626937	-0.552861654	0.107449391	0.435292836	-0.123294729	-0.454101322	-0.74082667	-0.0751709	-0.03774182	-0.089907676	-0.069445163	-0.071101434	-0.52594448	0.289910356	-0.213827085	-0.443582644	-0.270516918	-0.206830142	-0.553076874
-4.801425924	-0.979111752	0.184416312	0.553758513	-0.477287757	-0.397839097	-0.376554491	-0.105607679	-0.412779111	0.340946428	0.160007467	0.033728152	-0.323400801	-0.391936443	-0.511670632	0.178822948	0.052621878	-0.475688306	0.043484611	-0.313042146	-0.093080769	0.092388879	-0.152013104	-0.035170431	-0.222254774	0.415429327	-0.140314491	0.048207443	0.33090857	-0.053098935	-0.849307978	-0.24517369	-0.550636709	0.10608821	0.434819122	-0.122430275	-0.454448293	-0.741451564	-0.074342689	-0.038379501	-0.08998546	-0.071314201	-0.070491336	-0.526018316	0.290360217	-0.21380071	-0.444068678	-0.26999137	-0.206646955	-0.552028662
-4.800442884	-0.979284165	0.184943144	0.554595446	-0.475923252	-0.399334845	-0.376573578	-0.105719975	-0.41320159	0.340933527	0.160879462	0.034273503	-0.326089582	-0.392851175	-0.512475306	0.179081589	0.053118127	-0.476018027	0.0416866	-0.315211812	-0.093862223	0.092657715	-0.150280556	-0.033069833	-0.221002038	0.416625552	-0.139897491	0.049978664	0.330288598	-0.052853226	-0.851371085	-0.241722491	-0.548410024	0.104742767	0.434337264	-0.121572112	-0.454789275	-0.742059017	-0.073524576	-0.039018658	-0.090058593	-0.073184551	-0.069880524	-0.526093783	0.290793882	-0.21377478	-0.444552761	-0.269467581	-0.206461769	-0.550956983
-4.799459844	-0.979446551	0.185453998	0.555431898	-0.474557034	-0.400835995	-0.376567518	-0.105843679	-0.413632055	0.340912212	0.161752706	0.034819472	-0.328779458	-0.393769577	-0.513265316	0.179354091	0.053617738	-0.47633649	0.03990191	-0.317376108	-0.09465557	0.09293601	-0.148545183	-0.030984608	-0.21975213	0.417813238	-0.139487888	0.051734327	0.329679004	-0.052611351	-0.853427636	-0.23827375	-0.546181779	0.103413116	0.433847207	-0.120720188	-0.455124274	-0.742648979	-0.072716527	-0.039659286	-0.090127044	-0.075056068	-0.069269009	-0.526170812	0.291211411	-0.213749258	-0.445034789	-0.268945604	-0.206274594	-0.549861907
-4.798476804	-0.979598883	0.18594895	0.556267856	-0.473189199	-0.402342535	-0.37653645	-0.105978795	-0.414070424	0.340882593	0.16262715	0.035365919	-0.331470167	-0.394691595	-0.514040665	0.179640326	0.054120709	-0.476643663	0.038130582	-0.319534816	-0.095460703	0.093223741	-0.146807058	-0.028914953	-0.218505062	0.418992144	-0.139085795	0.053474326	0.329079846	-0.052373303	-0.855477399	-0.234827876	-0.543952159	0.102099311	0.433348898	-0.119874446	-0.455453295	-0.743221402	-0.071918509	-0.040301384	-0.090190782	-0.076928609	-0.068656803	-0.526249335	0.291612868	-0.213724106	-0.445514656	-0.268425492	-0.206085437	-0.548743509
-4.797493764	-0.979741132	0.186428072	0.557103307	-0.471819843	-0.403854452	-0.376480515	-0.106125328	-0.414516613	0.34084478	0.163502746	0.035912706	-0.334161446	-0.395617176	-0.514801356	0.179940168	0.054627037	-0.476939518	0.036372653	-0.321687721	-0.096277513	0.093520889	-0.145066256	-0.026861063	-0.21726085	0.420162027	-0.138691324	0.055198557	0.328491181	-0.052139079	-0.857520143	-0.231385279	-0.541721344	0.1008014	0.432842286	-0.119034831	-0.455776346	-0.743776241	-0.071130487	-0.04094495	-0.090249778	-0.07880203	-0.068043918	-0.526329283	0.291998317	-0.213699289	-0.445992258	-0.267907295	-0.205894307	-0.547601865
-4.796510724	-0.979873274	0.186891442	0.557938237	-0.47044906	-0.405371731	-0.376399855	-0.106283279	-0.414970538	0.340798885	0.164379442	0.03645969	-0.336853033	-0.396546264	-0.515547395	0.180253486	0.055136719	-0.477224026	0.034628163	-0.323834607	-0.09710589	0.093827428	-0.14332285	-0.024823132	-0.216019505	0.421322646	-0.138304587	0.056906919	0.327913067	-0.051908674	-0.859555639	-0.227946369	-0.539489518	0.099519434	0.432327319	-0.118201287	-0.456093436	-0.744313452	-0.070352426	-0.041589983	-0.090304001	-0.080676189	-0.067430368	-0.526410587	0.292367824	-0.213674768	-0.446467493	-0.267391065	-0.205701214	-0.546437055
-4.795527684	-0.979995284	0.187339137	0.558772633	-0.469076947	-0.406894358	-0.376294613	-0.10645265	-0.415432114	0.340745018	0.165257189	0.037006731	-0.339544666	-0.397478799	-0.516278788	0.180580148	0.055649751	-0.477497162	0.032897149	-0.325975259	-0.097945722	0.094143335	-0.141576914	-0.02280135	-0.214781041	0.42247376	-0.137925695	0.058599312	0.327345558	-0.051682084	-0.861583659	-0.224511556	-0.537256864	0.098253457	0.431803948	-0.117373759	-0.456404576	-0.744832995	-0.069584291	-0.042236481	-0.090353422	-0.082550946	-0.066816164	-0.526493177	0.292721457	-0.213650507	-0.446940258	-0.266876854	-0.205506165	-0.545249162
-4.794544644	-0.980107139	0.187771234	0.55960648	-0.467703596	-0.408422314	-0.376164933	-0.106633439	-0.415901256	0.34068329	0.166135935	0.037553689	-0.342236084	-0.398414721	-0.516995545	0.180920024	0.056166127	-0.477758903	0.031179646	-0.328109463	-0.098796897	0.094468584	-0.139828524	-0.020795906	-0.213545467	0.423615128	-0.137554758	0.060275637	0.326788709	-0.051459305	-0.863603975	-0.221081249	-0.535023565	0.097003516	0.431272124	-0.116552189	-0.456709778	-0.745334831	-0.068826046	-0.042884444	-0.090398009	-0.084426159	-0.066201322	-0.526576984	0.293059285	-0.213626468	-0.447410451	-0.266364712	-0.205309171	-0.54403827
-4.793561604	-0.980208819	0.188187812	0.560439764	-0.466329102	-0.409955582	-0.376010959	-0.106825644	-0.416377877	0.340613812	0.16701563	0.038100422	-0.344927028	-0.399353965	-0.517697676	0.181272978	0.056685842	-0.478009225	0.029475691	-0.330237007	-0.099659301	0.094803149	-0.138077755	-0.018806985	-0.212312794	0.424746508	-0.137191886	0.061935798	0.326242576	-0.051240334	-0.865616363	-0.21765586	-0.532789805	0.095769653	0.4307318	-0.11573652	-0.457009053	-0.745818923	-0.068077656	-0.043533871	-0.090437735	-0.086301689	-0.065585855	-0.52666194	0.29338138	-0.213602613	-0.447877972	-0.26585469	-0.20511024	-0.542804469
-4.792578564	-0.980300303	0.188588952	0.561272472	-0.464953557	-0.411494142	-0.375832838	-0.107029261	-0.416861889	0.340536697	0.16789622	0.038646788	-0.347617237	-0.400296467	-0.518385193	0.181638874	0.057208891	-0.478248109	0.027785319	-0.332357679	-0.10053282	0.095147	-0.136324684	-0.016834773	-0.211083032	0.42586766	-0.136837189	0.063579701	0.325707211	-0.051025168	-0.867620596	-0.214235798	-0.530555768	0.094551907	0.430182929	-0.114926694	-0.457302417	-0.746285239	-0.067339083	-0.044184762	-0.09047257	-0.088177398	-0.064969778	-0.526747974	0.293687815	-0.213578905	-0.448342723	-0.265346836	-0.204909381	-0.541547849
-4.791595524	-0.980381573	0.188974735	0.562104588	-0.463577054	-0.413037974	-0.375630717	-0.107244283	-0.417353207	0.340452054	0.168777653	0.039192646	-0.350306453	-0.401242159	-0.51905811	0.182017576	0.057735264	-0.478475536	0.026108564	-0.334471267	-0.101417337	0.095500108	-0.134569386	-0.01487945	-0.209856189	0.426978344	-0.136490774	0.065207253	0.325182666	-0.050813805	-8.70E-01	-0.210821474	-0.528321637	0.093350319	0.429625468	-0.114122653	-0.457589884	-0.746733746	-0.066610291	-0.044837116	-0.090502485	-0.090053149	-0.064353106	-0.526835018	0.293978663	-0.213555306	-0.448804603	-0.2648412	-0.204706604	-0.540268505
-4.790612484	-0.980452611	0.189345242	0.562936097	-0.462199685	-0.414587056	-0.375404743	-0.107470705	-0.41785174	0.340359997	0.169659875	0.039737855	-0.352994418	-0.40219097	-0.519716442	0.182408946	0.058264956	-0.478691489	0.024445458	-0.336577563	-0.102312735	0.095862443	-0.13281194	-0.012941195	-0.208632272	0.42807832	-0.136152752	0.066818363	0.324668994	-0.05060624	-0.87160371	-0.207413297	-0.526087598	0.092164926	0.429059372	-0.11332434	-0.457871472	-0.747164415	-0.065891243	-0.045490933	-0.090527452	-0.091928803	-0.063735855	-0.526923001	0.294254	-0.213531779	-0.449263516	-0.264337831	-0.204501919	-0.538966533
-4.789629444	-0.980513404	0.189700558	0.563766986	-0.460821541	-0.416141365	-0.375155065	-0.107708517	-0.418357401	0.340260637	0.170542832	0.040282271	-0.355680875	-0.403142827	-0.520360206	0.182812842	0.058797958	-0.478895954	0.022796036	-0.338676357	-0.103218895	0.096233973	-0.131052422	-0.011020187	-0.207411289	0.429167349	-0.135823227	0.068412942	0.324166245	-0.050402474	-0.873582147	-0.204011676	-0.523853833	0.09099576	0.428484599	-0.112531694	-0.458147199	-0.747577218	-0.065181903	-0.046146214	-0.090547442	-0.093804226	-0.063118041	-0.527011854	0.294513905	-0.213508285	-0.449719365	-0.263836778	-0.204295335	-0.537642032
-4.788646404	-0.980563936	0.190040767	0.564597238	-0.459442712	-0.417700876	-0.374881833	-0.107957709	-0.418870099	0.340154085	0.171426469	0.040825753	-0.358365567	-0.404097657	-0.520989421	0.183229125	0.059334259	-0.479088917	0.021160329	-0.340767442	-0.104135698	0.096614663	-0.12929091	-0.0091166	-0.206193245	0.430245193	-0.135502309	0.069990903	0.323674471	-0.050202503	-0.875551545	-0.200617021	-0.521620528	0.089842857	0.427901107	-0.111744658	-0.458417084	-0.747972132	-0.064482231	-0.04680296	-0.090562426	-0.095679283	-0.062499681	-0.527101508	0.294758456	-0.213484787	-0.450172054	-0.263338088	-0.204086862	-0.536295106
-4.787663364	-0.980604195	0.190365953	0.565426838	-0.458063289	-0.419265563	-0.374585196	-0.108218269	-0.419389745	0.340040454	0.172310731	0.041368159	-0.36104824	-0.405055382	-0.521604107	0.183657652	0.059873851	-0.479270367	0.019538368	-0.342850613	-0.105063022	0.097004481	-0.127527482	-0.007230605	-0.204978147	0.431311613	-0.135190101	0.07155216	0.323193719	-0.050006327	-0.877511685	-0.197229742	-0.519387866	0.088706247	0.427308859	-0.110963172	-0.458681147	-0.748349134	-0.06379219	-0.04746117	-0.090572378	-0.097553839	-0.061880792	-0.527191892	0.294987733	-0.213461246	-0.45062149	-0.26284181	-0.20387651	-0.534925858
-4.786680324	-0.980634171	0.190676202	0.566255771	-0.456683361	-0.420835401	-0.374265306	-0.108490184	-0.419916247	0.339919856	0.173195562	0.041909346	-0.363728639	-0.406015923	-0.522204287	0.184098278	0.060416723	-0.479440295	0.017930183	-0.344925662	-0.106000746	0.097403389	-0.125762218	-0.005362373	-0.203765997	0.432366372	-0.13488671	0.07309663	0.322724039	-0.049813943	-0.879462351	-0.193850245	-0.517156033	0.087585958	0.426707814	-0.110187175	-0.458939411	-0.748708204	-0.063111743	-0.048120847	-0.090577268	-0.099427762	-0.061261392	-0.527282938	0.29520182	-0.213437625	-0.451067577	-0.26234799	-0.203664288	-0.533534398
-4.785697284	-0.980653853	0.190971602	0.567084021	-0.455303016	-0.42241036	-0.373922315	-0.108773437	-0.420449514	0.339792402	0.174080904	0.042449173	-0.366406509	-0.406979199	-0.522789983	0.184550859	0.060962863	-0.479598692	0.016335805	-0.346992388	-0.106948748	0.09781135	-0.123995196	-0.00351207	-0.2025568	0.433409234	-0.134592241	0.074624231	0.322265478	-0.049625353	-0.881403328	-0.19047894	-0.514925214	0.086482019	0.426097936	-0.109416609	-0.459191899	-0.749049323	-0.062440849	-0.048781992	-0.09057707	-0.10130092	-0.060641499	-0.527374575	0.295400799	-0.213413885	-0.451510225	-0.261856674	-0.203450208	-0.532120835
-4.784714244	-0.980663234	0.19125224	0.567911572	-0.453922342	-0.423990412	-0.373556376	-0.109068014	-0.420989455	0.339658204	0.174966702	0.042987496	-0.3690816	-0.407945126	-0.523361222	0.185015247	0.06151226	-0.479745553	0.014755262	-0.349050586	-0.107906901	0.098228328	-0.122226496	-0.001679862	-0.201350558	0.434439962	-0.134306796	0.076134884	0.321818083	-0.049440553	-0.883334401	-0.187116234	-0.512695592	0.085394454	0.425479189	-0.108651412	-0.459438635	-0.749372478	-0.061779472	-0.049444605	-0.090571756	-0.103173182	-0.060021131	-0.527466733	0.295584756	-0.21338999	-0.45194934	-0.261367911	-0.203234279	-0.530685282
-4.783731204	-0.980662306	0.191518205	0.568738409	-0.452541427	-0.425575526	-0.373167641	-0.109373895	-0.421535976	0.339517375	0.175852896	0.043524173	-0.371753658	-0.408913618	-0.523918029	0.185491295	0.062064899	-0.479880874	0.013188583	-0.351100056	-0.108875082	0.098654281	-0.120456197	0.000134089	-0.200147273	0.43545832	-0.13403048	0.077628511	0.321381901	-0.049259546	-0.885255359	-0.183762532	-0.510467353	0.084323286	0.42485154	-0.107891524	-0.459679646	-0.749677655	-0.061127571	-0.050108688	-0.0905613	-0.105044417	-0.059400308	-0.527559344	0.295753778	-0.2133659	-0.452384834	-0.260881744	-0.203016511	-0.529227857
-4.782748164	-0.980651065	0.191769587	0.569564515	-0.451160358	-0.42716567	-0.372756266	-0.10969106	-0.422088986	0.339370026	0.176739428	0.044059063	-0.374422435	-0.409884588	-0.524460433	0.185978853	0.062620768	-0.480004652	0.011635795	-0.353140598	-0.109853164	0.099089169	-0.118684379	0.001929624	-0.198946947	0.436464075	-0.133763394	0.079105036	0.320956975	-0.04908233	-0.887165991	-0.180418242	-0.50824068	0.083268537	0.424214955	-0.107136885	-0.459914958	-0.749964843	-0.060485107	-0.050774244	-0.090545673	-0.106914498	-0.05877905	-0.527652337	0.295907952	-0.213341578	-0.452816617	-0.260398221	-0.202796915	-0.527748677
-4.781765124	-0.980629506	0.192006476	0.570389874	-0.449779219	-0.428760811	-0.372322403	-0.110019489	-0.422648389	0.339216268	0.177626239	0.044592022	-0.37708768	-0.410857945	-0.524988463	0.186477772	0.063179852	-0.480116887	0.010096926	-0.355172012	-0.11084102	0.099532951	-0.116911123	0.003706586	-0.19774958	0.437456992	-0.13350564	0.080564385	0.320543351	-0.048908907	-0.889066087	-0.177083769	-0.50601576	0.082230226	0.423569403	-0.106387433	-0.460144599	-0.750234034	-0.059852041	-0.051441273	-0.09052485	-0.108783295	-0.058157377	-0.527745644	0.296047369	-0.213316985	-0.4532446	-0.259917385	-0.202575502	-0.526247863
-4.780782084	-0.980597628	0.192228963	0.57121447	-0.448398097	-0.430360915	-0.37186621	-0.110359157	-0.423214093	0.339056213	0.178513269	0.045122908	-0.379749145	-0.411833597	-0.525502152	0.186987899	0.063742136	-0.48021758	0.008572001	-0.357194101	-0.111838521	0.099985582	-0.115136509	0.00546482	-0.196555172	0.438436839	-0.133257318	0.082006485	0.320141071	-0.048739276	-0.890955441	-0.173759516	-0.503792775	0.081208371	0.422914854	-0.105643107	-0.460368599	-0.750485223	-0.059228333	-0.052109778	-0.090498804	-0.110650682	-0.057535309	-0.527839193	0.296172121	-0.213292085	-0.453668696	-0.259439282	-0.202352283	-0.524725541
-4.779799044	-0.980555429	0.192437141	0.572038286	-0.447017076	-0.431965947	-0.371387842	-0.110710042	-0.423786002	0.338889973	0.179400459	0.04565158	-0.382406584	-0.412811449	-0.526001532	0.187509082	0.064307603	-0.480306734	0.007061045	-0.35920667	-0.112845537	0.100447019	-0.113360619	0.007204175	-0.19536372	0.439403383	-0.133018528	0.083431267	0.319750178	-0.048573439	-0.892833844	-0.170445887	-0.501571911	0.080202986	0.422251279	-0.104903846	-0.460586989	-0.750718405	-0.058613942	-0.05277976	-0.090467508	-0.112516533	-0.056912867	-0.527932917	0.296282298	-0.21326684	-0.454088821	-0.258963955	-0.202127267	-0.523181836
-4.778816004	-0.980502909	0.192631103	0.572861306	-0.445636239	-0.43357587	-0.370887455	-0.111072116	-0.424364023	0.338717659	0.180287746	0.046177895	-0.38505975	-0.413791405	-0.526486637	0.188041166	0.064876237	-0.480384355	0.005564084	-0.361209524	-0.113861939	0.100917216	-0.111583533	0.008924501	-0.194175225	0.440356395	-0.13278937	0.084838663	0.319370715	-0.048411397	-0.894701094	-0.167143286	-0.499353352	0.079214087	0.421578653	-0.104169588	-0.4607998	-0.750933581	-0.058008829	-0.053451224	-0.090430938	-0.114380723	-0.056290074	-0.528026746	0.296377996	-0.213241211	-0.454504888	-0.258491448	-0.201900467	-0.521616877
-4.777832964	-0.980440072	0.192810941	0.573683512	-0.444255669	-0.435190646	-0.370365207	-0.111445352	-0.424948058	0.338539382	0.181175069	0.046701711	-0.387708399	-0.414773366	-0.526957504	0.188583997	0.065448021	-0.480450448	0.004081142	-0.36320247	-0.114887594	0.101396126	-0.109805333	0.010625653	-0.192989682	0.441295642	-0.132569941	0.086228605	0.31900272	-0.048253152	-0.896556988	-0.163852113	-0.497137282	0.078241684	0.420896948	-0.103440271	-0.461007067	-0.751130751	-0.057412953	-0.054124169	-0.090389065	-0.116243128	-0.055666952	-0.528120611	0.29645931	-0.213215162	-0.454916814	-0.258021805	-0.201671892	-0.520030798
-4.776849924	-0.980366919	0.192976751	0.574504889	-0.442875448	-0.436810236	-0.369821255	-0.11182972	-0.425538013	0.338355253	0.182062367	0.047222887	-0.390352287	-0.415757232	-0.52741417	0.189137417	0.066022935	-0.480505023	0.002612241	-0.365185316	-0.11592237	0.101883701	-0.1080261	0.012307486	-0.191807088	0.442220897	-0.132360339	0.08760103	0.318646234	-0.048098706	-0.898401323	-0.160572769	-0.494923885	0.077285788	0.420206141	-0.102715833	-0.461208823	-0.751309919	-0.056826274	-0.0547986	-0.090341866	-0.118103625	-0.055043522	-0.528214442	0.296526338	-0.213188654	-0.455324517	-0.257555068	-0.201441555	-0.51842373
-4.775866884	-0.980283456	0.193128627	0.575325418	-0.441495659	-0.4384346	-0.369255758	-0.11222519	-0.426133792	0.338165381	0.182949576	0.047741282	-0.392991173	-0.416742899	-0.527856674	0.189701269	0.066600962	-0.480548089	0.001157405	-0.367157872	-0.116966134	0.102379891	-0.106245916	0.013969859	-0.190627441	0.443131932	-0.132160659	0.088955875	0.318301297	-0.047948061	-0.900233901	-0.157305653	-0.492713345	0.076346406	0.41950621	-0.101996213	-0.461405105	-0.751471091	-0.05624875	-0.055474518	-0.090289315	-0.119962092	-0.054419809	-0.52830817	0.296579176	-0.213161651	-0.455727915	-0.25709128	-0.201209466	-0.516795813
-4.774883845	-0.980189689	0.193266667	0.576145084	-0.440116381	-0.440063697	-0.368668873	-0.11263173	-0.426735297	0.337969879	0.183836633	0.048256753	-0.395624815	-0.417730263	-0.528285056	0.190275394	0.06718208	-0.480579658	-0.000283344	-0.36911995	-0.118018751	0.102884648	-0.104464864	0.015612635	-0.189450733	0.44402852	-0.131970997	0.09029308	0.317967945	-0.047801219	-0.902054525	-0.154051163	-0.490505845	0.075423544	0.418797134	-0.101281347	-0.461595948	-0.751614275	-0.05568034	-0.056151926	-0.090231385	-0.12181841	-0.053795837	-0.528401727	0.296617925	-0.213134115	-0.456126929	-0.256630483	-0.200975637	-0.515147185
-4.773900805	-0.980085625	0.193390965	0.576963868	-0.438737694	-0.441697485	-0.36806076	-0.113049304	-0.427342432	0.337768855	0.184723473	0.04876916	-0.398252975	-0.418719216	-0.528699359	0.190859633	0.067766269	-0.480599745	-0.001709986	-0.371071362	-0.119080085	0.103397917	-0.102683025	0.017235678	-0.188276961	0.444910434	-0.131791447	0.091612585	0.317646215	-0.047658183	-0.903862997	-0.150809697	-0.488301569	0.074517206	0.418078893	-0.100571175	-0.461781392	-0.751739484	-0.055121004	-0.056830827	-0.090168052	-0.123672457	-0.053171628	-0.528495045	0.296642687	-0.213106009	-0.456521479	-0.256172718	-0.200740079	-0.513477989
-4.772917765	-0.979971274	0.193501619	0.577781754	-0.437359677	-0.443335918	-0.367431579	-0.113477879	-0.4279551	0.337562419	0.185610033	0.049278363	-0.400875414	-0.41970965	-0.529099625	0.191453824	0.068353508	-0.480608365	-0.003122499	-0.373011923	-0.120150002	0.103919648	-0.100900481	0.018838855	-0.187106118	0.445777451	-0.131622103	0.092914334	0.317336145	-0.047518957	-0.905659123	-0.147581648	-0.4861007	0.073627395	0.41735147	-0.099865633	-0.461961475	-0.751846729	-0.054570699	-0.057511223	-0.090099292	-0.125524116	-0.052547208	-0.528588054	0.296653563	-0.213077297	-0.456911488	-0.255718027	-0.200502804	-0.511788368
-4.771934725	-0.979846645	0.193598728	0.578598725	-0.435982409	-0.444978954	-0.36678149	-0.113917416	-0.428573202	0.337350682	0.186496248	0.04978422	-0.403491896	-0.420701453	-0.529485899	0.192057805	0.068943774	-0.480605535	-0.004520865	-0.374941451	-0.121228362	0.104449786	-0.099117316	0.020422038	-0.185938197	0.446629347	-0.131463057	0.094198273	0.317037768	-0.047383543	-0.907442712	-0.144367413	-0.48390342	0.072754111	0.416614848	-0.09916466	-0.462136239	-0.751936026	-0.054029384	-0.058193118	-0.090025079	-0.127373268	-0.051922602	-0.528680686	0.296650657	-0.213047941	-0.457296879	-0.255266449	-0.200263824	-0.51007847
-4.770951685	-0.97971175	0.19368239	0.579414762	-0.434605967	-0.446626545	-0.366110651	-0.114367878	-0.42919664	0.337133751	0.187382051	0.050286592	-0.406102186	-0.421694513	-0.529858229	0.192671414	0.069537044	-0.480591275	-0.005905063	-0.376859761	-0.122315029	0.104988276	-0.097333611	0.021985099	-0.184773191	0.4474659	-0.131314401	0.095464348	0.316751119	-0.047251946	-0.909213572	-0.141167382	-0.481709912	0.071897353	0.415869012	-0.098468192	-0.462305724	-0.752007395	-0.053497018	-0.058876514	-0.089945388	-0.129219798	-0.051297836	-0.528772873	0.296634075	-0.213017906	-0.457677578	-0.254818026	-0.200023149	-0.508348445
-4.769968645	-0.979566602	0.193752704	0.580229848	-0.433230427	-0.448278645	-0.365419226	-0.114829223	-0.429825317	0.336911736	0.188267376	0.050785338	-0.40870605	-0.422688713	-0.53021666	0.193294486	0.070133294	-0.480565605	-0.007275075	-0.378766675	-0.123409862	0.105535062	-0.095549449	0.023527913	-0.183611091	0.448286889	-0.131176224	0.096712509	0.316476231	-0.047124168	-0.910971515	-0.137981947	-0.479520358	0.071057117	0.41511395	-0.097776168	-0.462469974	-0.752060854	-0.052973558	-0.059561415	-0.089860197	-0.131063591	-0.050672936	-0.528864547	0.296603922	-0.212987154	-0.45805351	-0.254372797	-0.199780793	-0.506598443
-4.768985605	-0.979411216	0.19380977	0.581043967	-0.431855865	-0.449935205	-0.364707373	-0.115301411	-0.430459134	0.336684745	0.189152157	0.05128032	-0.411303256	-0.423683939	-0.530561243	0.193926856	0.070732499	-0.480528548	-0.008630884	-0.380662014	-0.124512723	0.106090085	-0.093764913	0.025050362	-0.182451889	0.449092095	-0.131048616	0.097942707	0.316213136	-0.047000215	-0.912716353	-0.134811498	-0.47733494	0.070233398	0.414349651	-0.097088524	-0.462629033	-0.752096428	-0.052458963	-0.060247822	-0.089769479	-0.132904531	-0.050047928	-0.528955641	0.296560307	-0.21295565	-0.458424602	-0.253930801	-0.199536767	-0.50482862
-4.768002565	-0.979245608	0.193853688	0.581857099	-0.430482356	-0.451596176	-0.363975255	-0.115784397	-0.43109799	0.336452886	0.190036325	0.051771399	-0.413893574	-0.424680069	-0.530892027	0.194568359	0.071334634	-0.480480128	-0.009972472	-0.3825456	-0.125623471	0.106653289	-0.091980085	0.026552325	-0.181295575	0.4498813	-0.130931666	0.099154894	0.315961866	-0.04688009	-0.914447902	-0.131656423	-0.475153839	0.069426189	0.413576104	-0.096405199	-0.462782946	-0.752114141	-0.051953189	-0.060935739	-0.089673211	-0.134742507	-0.04942284	-0.529046087	0.296503338	-0.212923359	-0.458790783	-0.253492077	-0.199291082	-0.503039132
-4.767019525	-0.979069794	0.193884559	0.582669228	-0.429109974	-0.453261507	-0.363223034	-0.116278138	-0.431741789	0.336216266	0.190919814	0.052258435	-0.416476774	-0.425676983	-0.531209064	0.195218826	0.071939672	-0.480420372	-0.011299822	-0.384417259	-0.126741964	0.107224613	-0.090195049	0.028033688	-0.180142139	0.450654287	-0.13082546	0.100349027	0.315722451	-0.046763799	-0.916165979	-0.128517107	-0.472977236	0.068635481	0.412793302	-0.09572613	-0.462931759	-0.752114022	-0.051456196	-0.061625168	-0.08957137	-0.136577405	-0.048797698	-0.529135817	0.296433126	-0.212890243	-0.459151983	-0.253056664	-0.199043752	-0.501230138
-4.766036485	-0.978883793	0.193902486	0.583480336	-0.427738792	-0.454931147	-0.36245087	-0.116782587	-0.432390429	0.335974992	0.191802554	0.052741291	-0.41905263	-0.42667456	-0.531512408	0.19587809	0.072547586	-0.480349307	-0.012612919	-0.386276817	-0.127868059	0.107803996	-0.088409887	0.029494339	-0.178991571	0.451410841	-0.130730085	0.101525061	0.31549492	-0.046651347	-0.917870401	-0.125393934	-0.470805312	0.067861264	0.412001237	-0.095051255	-0.463075519	-0.752096099	-0.05096794	-0.062316113	-0.089463931	-0.138409115	-0.048172532	-0.529224765	0.296349782	-0.212856269	-0.459508133	-0.2526246	-0.198794789	-0.4994018
-4.765053445	-0.978687624	0.193907569	0.584290405	-0.426368883	-0.456605043	-0.361658926	-0.117297695	-0.433043812	0.335729171	0.192684477	0.053219829	-0.421620915	-0.427672673	-0.531802113	0.196545983	0.073158348	-0.480266963	-0.013911749	-0.388124103	-0.129001615	0.108391377	-0.086624682	0.030934169	-0.177843859	0.452150749	-0.130645626	0.102682956	0.315279301	-0.046542737	-0.919560991	-0.122287288	-0.468638246	0.067103524	0.411199906	-0.094380511	-0.463214276	-0.752060406	-0.050488379	-0.063008577	-0.089350872	-0.140237527	-0.047547369	-0.529312863	0.296253419	-0.212821401	-0.459859165	-0.252195921	-0.198544205	-0.497554281
-4.764070405	-0.97848131	0.193899912	0.585099416	-0.425000317	-0.458283141	-0.360847364	-0.117823415	-0.433701837	0.335478909	0.193565513	0.053693912	-0.424181406	-0.428671196	-0.532078235	0.197222334	0.073771928	-0.480173372	-0.015196295	-0.389958946	-0.130142486	0.108986692	-0.084839517	0.032353071	-0.176698991	0.452873797	-0.130572165	0.103822672	0.315075622	-0.046437977	-0.92123757	-0.119197549	-0.466476218	0.066362248	0.410389304	-0.093713836	-0.46334808	-0.752006978	-0.050017469	-0.063702562	-0.089232168	-0.142062533	-0.046922239	-0.529400046	0.29614415	-0.212785603	-0.460205013	-0.251770666	-0.198292012	-0.495687746
-4.763087365	-0.978264871	0.193879618	0.585907353	-0.423633165	-0.459965386	-0.360016346	-0.118359694	-0.434364404	0.335224311	0.194445591	0.054163402	-0.426733881	-0.429670001	-0.53234083	0.197906972	0.074388298	-0.480068566	-0.016466545	-0.39178118	-0.131290528	0.109589877	-0.083054474	0.033750942	-0.175556956	0.453579776	-0.130509787	0.104944173	0.314883908	-0.046337071	-0.922899963	-0.116125095	-0.464319407	0.065637419	0.409569432	-0.093051168	-0.463476979	-0.751935852	-0.04955517	-0.06439807	-0.089107798	-0.143884026	-0.046297171	-0.529486247	0.296022091	-0.212748842	-0.460545613	-0.251348871	-0.198038223	-0.493802365
-4.762104325	-0.978038333	0.193846789	0.586714197	-0.422267498	-0.461651722	-0.359166036	-0.118906481	-0.435031413	0.334965483	0.195324642	0.054628165	-0.429278118	-0.430668958	-0.532589957	0.198599727	0.075007427	-0.479952579	-0.017722485	-0.393590639	-0.132445596	0.110200868	-0.081269636	0.035127683	-0.174417739	0.454268477	-0.130458573	0.106047423	0.314704186	-0.046240026	-0.924547998	-0.113070303	-0.462167991	0.064929019	0.408740288	-0.092392446	-0.463601028	-0.751847068	-0.049101436	-0.065095105	-0.088977737	-0.145701898	-0.045672195	-0.5295714	0.295887359	-0.212711084	-0.460880899	-0.250930572	-0.197782851	-0.491898308
-4.761121285	-0.97780172	0.193801532	0.58751993	-0.420903383	-0.463342093	-0.358296596	-0.119463721	-0.435702764	0.334702528	0.196202595	0.055088065	-0.431813899	-0.431667934	-0.532825676	0.199300425	0.075629283	-0.479825449	-0.018964103	-0.395387157	-0.133607544	0.110819597	-0.079485087	0.036483195	-0.173281328	0.454939692	-0.130418602	0.107132389	0.31453648	-0.046146848	-0.926181502	-0.110033548	-0.460022149	0.064237029	0.407901875	-0.091737607	-0.463720279	-0.751740667	-0.048656226	-0.065793669	-0.088841963	-0.147516044	-0.045047342	-0.52965544	0.29574007	-0.212672293	-0.461210811	-0.250515804	-0.197525908	-0.489975747
-4.760138245	-0.977555057	0.193743949	0.588324534	-0.419540888	-0.465036439	-0.357408188	-0.12003136	-0.436378356	0.334435551	0.197079376	0.055542966	-0.434341007	-0.432666796	-0.533048047	0.200008893	0.076253834	-0.479687214	-0.020191387	-0.397170575	-0.134776225	0.111445999	-0.077700908	0.037817385	-0.172147708	0.455593215	-0.130389954	0.108199039	0.314380812	-0.046057543	-0.927800307	-0.107015202	-0.457882057	0.063561427	0.407054197	-0.091086589	-0.463834785	-0.751616695	-0.048219497	-0.066493765	-0.088700454	-0.149326361	-0.044422642	-0.529738301	0.295580343	-0.212632437	-0.461535287	-0.250104604	-0.197267408	-0.488034858
-4.759155205	-0.977298374	0.193674146	0.589127991	-0.418180081	-0.466734703	-0.356500976	-0.12060934	-0.437058088	0.334164654	0.197954915	0.055992734	-0.436859227	-0.433665409	-0.533257132	0.200724958	0.076881048	-0.479537913	-0.021404326	-0.39894073	-0.135951491	0.112080003	-0.075917182	0.039130163	-0.171016866	0.456228843	-0.130372707	0.109247344	0.314237206	-0.045972118	-0.929404245	-0.104015635	-0.455747893	0.06290219	0.406197259	-0.090439331	-0.463944603	-0.751475198	-0.047791205	-0.067195395	-0.088553187	-0.151132746	-0.043798126	-0.529819919	0.295408298	-0.212591483	-0.461854267	-0.249697006	-0.197007363	-0.486075817
-4.758172165	-0.977031699	0.193592228	0.589930282	-0.416821027	-0.468436822	-0.355575123	-0.121197603	-0.43774186	0.333889941	0.198829139	0.056437235	-0.439368346	-0.434663635	-0.533452996	0.201448445	0.077510889	-0.479377588	-0.02260291	-0.400697466	-0.137133195	0.112721542	-0.074133991	0.04042144	-0.169888785	0.456846373	-0.130366938	0.110277277	0.314105682	-0.045890579	-0.930993152	-0.101035215	-0.453619831	0.062259293	0.405331069	-0.089795772	-0.464049788	-0.751316225	-0.047371307	-0.067898561	-0.088400141	-0.152935096	-0.043173827	-0.529900228	0.295224056	-0.212549397	-0.462167692	-0.249293044	-0.196745786	-0.484098804
-4.757189125	-0.976755061	0.193498301	0.59073139	-0.415463792	-0.470142737	-0.354630791	-0.121796091	-0.43842957	0.333611514	0.199701975	0.056876337	-0.441868151	-0.435661334	-0.533635701	0.202179177	0.078143325	-0.479206283	-0.023787128	-0.402440627	-0.138321187	0.113370544	-0.072351418	0.041691131	-0.168763451	0.457445605	-0.130372722	0.111288813	0.31398626	-0.045812934	-0.932566864	-0.098074308	-0.451498048	0.061632709	0.404455634	-0.089155851	-0.464150397	-0.751139827	-0.04695976	-0.068603266	-0.088241292	-0.154733312	-0.042549777	-0.529979165	0.295027739	-0.212506147	-0.462475507	-0.248892753	-0.196482692	-0.482104
-4.756206085	-0.976468492	0.193392472	0.591531297	-0.414108439	-0.471852385	-0.353668144	-0.12240474	-0.439121117	0.333329472	0.200573349	0.057309907	-0.444358434	-0.436658367	-0.533805315	0.20291698	0.078778318	-0.479024041	-0.024956971	-0.404170057	-0.139515319	0.114026937	-0.070569545	0.042939155	-0.167640847	0.45802634	-0.130390133	0.112281926	0.31387896	-0.04573919	-0.934125221	-0.095133276	-0.449382719	0.06102241	0.403570967	-0.088519506	-0.464246489	-0.75094606	-0.04655652	-0.069309512	-0.088076619	-0.156527293	-0.041926008	-0.530056665	0.294819469	-0.212461701	-0.462777655	-0.248496165	-0.196218092	-0.480091588
-4.755223045	-0.976172026	0.193274846	0.592329983	-0.412755032	-0.473565702	-0.352687345	-0.123023489	-0.439816401	0.333043918	0.201443188	0.057737814	-0.446838987	-0.437654591	-0.533961904	0.203661676	0.079415833	-0.478830909	-0.026112431	-0.405885607	-0.14071544	0.114690651	-0.068788453	0.044165433	-0.166520957	0.458588382	-0.130419244	0.113256597	0.313783799	-0.045669355	-0.935668065	-0.092212482	-0.447274016	0.060428365	0.402677079	-0.087886677	-0.464338122	-0.750734979	-0.046161545	-0.070017301	-0.0879061	-0.158316942	-0.041302554	-0.530132666	0.294599372	-0.212416026	-0.463074083	-0.248103314	-0.195952001	-0.478061754
-4.754240005	-0.975865695	0.19314553	0.593127431	-0.411403634	-0.475282625	-0.351688557	-0.123652274	-0.44051532	0.332754952	0.202311416	0.058159926	-0.449309605	-0.438649863	-0.534105536	0.204413087	0.080055832	-0.478626936	-0.0272535	-0.407587125	-0.141921399	0.11536161	-0.067008224	0.045369891	-0.165403764	0.459131534	-0.130460126	0.114212805	0.313700796	-0.045603435	-0.937195238	-0.089312283	-0.445172113	0.059850542	0.401773985	-0.087257303	-0.464425359	-0.750506643	-0.04577479	-0.070726634	-0.087729715	-0.160102162	-0.040679448	-0.530207104	0.294367572	-0.212369092	-0.463364736	-0.247714232	-0.195684431	-0.476014686
-4.753256965	-0.975549534	0.193004632	0.593923623	-0.410054305	-0.477003087	-0.350671943	-0.124291029	-0.441217772	0.332462671	0.203177959	0.058576113	-0.451770083	-0.439644035	-0.53423628	0.205171035	0.080698278	-0.47841217	-0.028380171	-0.409274464	-0.143133046	0.11603974	-0.06522894	0.046552455	-0.164289252	0.459655606	-0.130512851	0.115150533	0.313629965	-0.04554144	-0.938706587	-0.086433035	-0.443077182	0.059288908	0.4008617	-0.086631325	-0.464508258	-0.750261112	-0.045396212	-0.071437513	-0.087547441	-0.161882855	-0.040056724	-0.530279916	0.294124195	-0.212320867	-0.463649563	-0.247328952	-0.195415397	-0.473950573
-4.752273925	-0.97522358	0.192852259	0.59471854	-0.408707106	-0.478727023	-0.349637666	-0.124939687	-0.441923658	0.332167175	0.204042742	0.058986247	-0.45422022	-0.440636963	-0.534354206	0.205935341	0.081343132	-0.478186664	-0.029492437	-0.410947478	-0.14435023	0.116724967	-0.063450682	0.047713057	-0.163177401	0.460160404	-0.130577486	0.116069764	0.313571323	-0.045483376	-0.940201961	-0.083575091	-0.440989396	0.058743427	0.399940243	-0.086008682	-0.464586883	-0.749998451	-0.045025769	-0.072149941	-0.087359258	-0.163658929	-0.039434417	-0.53035104	0.293869368	-0.212271321	-0.463928515	-0.246947505	-0.195144912	-0.471869606
-4.751290885	-0.974887871	0.192688519	0.595512163	-0.407362096	-0.480454366	-0.348585889	-0.12559818	-0.442632875	0.331868562	0.204905688	0.059390198	-0.456659817	-0.441628496	-0.534459386	0.206705826	0.081990354	-0.477950471	-0.030590292	-0.412606025	-0.145572797	0.117417213	-0.061673531	0.048851631	-0.162068194	0.460645741	-0.130654099	0.116970486	0.313524882	-0.045429253	-0.941681208	-0.080738802	-0.438908924	0.058214063	0.399009633	-0.085389315	-0.464661298	-0.749718725	-0.044663415	-0.072863917	-0.087165145	-0.165430289	-0.038812561	-0.530420415	0.29360322	-0.212220424	-0.464201543	-0.246569923	-0.194872991	-0.46977198
-4.750307845	-0.974542445	0.192513521	0.596304475	-0.406019334	-0.482185046	-0.347516775	-0.126266439	-0.443345322	0.331566929	0.205766723	0.059787839	-0.459088675	-0.442618485	-0.534551893	0.207482309	0.082639903	-0.477703644	-0.03167373	-0.414249963	-0.146800595	0.118116401	-0.059897568	0.049968115	-0.160961613	0.461111429	-0.130742756	0.117852685	0.313490655	-0.045379079	-0.943144182	-0.077924516	-0.436835936	0.057700777	0.398069892	-0.084773165	-0.464731565	-0.749422001	-0.044309108	-0.073579443	-0.08696508	-0.167196842	-0.038191193	-0.530487978	0.29332588	-0.212168145	-0.464468599	-0.246196236	-0.194599646	-0.467657889
-4.749324805	-0.974187341	0.192327371	0.597095457	-0.404678878	-0.483918995	-0.346430486	-0.126944391	-0.444060899	0.331262371	0.206625768	0.060179043	-0.461506601	-0.443606778	-0.534631799	0.208264611	0.083291738	-0.47744624	-0.032742749	-0.415879153	-0.148033471	0.118822453	-0.058122873	0.051062448	-0.159857638	0.461557284	-0.130843523	0.118716352	0.313468655	-0.045332862	-0.944590738	-0.075132577	-0.434770602	0.057203528	0.397121042	-0.084160173	-0.464797751	-0.749108352	-0.043962805	-0.074296521	-0.086759044	-0.168958498	-0.037570347	-0.530553669	0.293037478	-0.212114455	-0.464729637	-0.245826474	-0.194324891	-0.465527531
-4.748341765	-0.973822601	0.192130179	0.597885091	-0.403340784	-0.485656143	-0.345327184	-0.127631965	-0.444779503	0.330954984	0.207482748	0.060563684	-0.463913399	-0.444593223	-0.53469918	0.209052549	0.083945816	-0.477178316	-0.033797342	-0.417493458	-0.149271271	0.119535289	-0.056349527	0.052134575	-0.158756251	0.461983122	-0.130956463	0.119561479	0.313458892	-0.045290611	-0.946020733	-0.072363328	-0.432713089	0.056722274	0.396163109	-0.083550279	-0.46485992	-0.748777848	-0.043624461	-0.075015151	-0.086547015	-0.170715166	-0.03695006	-0.530617427	0.292738145	-0.212059326	-0.464984612	-0.245460668	-0.194048742	-0.463381106
-4.747358725	-0.973448267	0.191922054	0.598673358	-0.402005108	-0.487396419	-0.344207033	-0.128329087	-0.445501034	0.330644863	0.208337585	0.060941637	-0.46630888	-0.445577663	-0.53475411	0.209845941	0.084602096	-0.476899933	-0.034837507	-0.419092744	-0.150513841	0.120254829	-0.054577609	0.053184443	-0.157657432	0.462388762	-0.131081637	0.12038806	0.313461376	-0.045252335	-0.947434026	-0.069617109	-0.430663565	0.056256972	0.395196119	-0.082943427	-0.464918141	-0.748430566	-0.043294033	-0.075735333	-0.086328975	-0.172466759	-0.036330369	-0.530679193	0.292428013	-0.212002729	-0.465233482	-0.245098846	-0.193771213	-0.461218814
-4.746375685	-0.973064382	0.191703105	0.599460239	-0.400671905	-0.48913975	-0.343070195	-0.129035682	-0.44622539	0.330332101	0.209190201	0.061312777	-0.468692854	-0.446559944	-0.534796668	0.210644607	0.085260533	-0.476611149	-0.035863242	-0.420676878	-0.151761028	0.120980993	-0.0528072	0.054212002	-0.156561161	0.462774026	-0.131219106	0.12119609	0.313476115	-0.045218044	-0.948830479	-0.066894255	-0.428622196	0.055807577	0.394220101	-0.082339559	-0.464972481	-0.748066581	-0.042971477	-0.076457068	-0.086104903	-0.174213187	-0.03571131	-0.530738906	0.292107215	-0.211944635	-0.465476204	-0.244741039	-0.193492316	-0.459040857
-4.745392645	-0.972670991	0.19147344	0.600245717	-0.399341228	-0.490886065	-0.34191683	-0.129751673	-0.446952472	0.330016791	0.210040519	0.061676982	-0.471065135	-0.447539909	-0.534826929	0.211448362	0.085921082	-0.476312029	-0.036874544	-0.42224573	-0.153012675	0.121713697	-0.051038379	0.055217205	-0.155467418	0.463138737	-0.131368929	0.121985566	0.313503117	-0.045187745	-0.950209956	-0.064195101	-0.426589146	0.055374042	0.393235086	-0.081738616	-0.465023008	-0.747685975	-0.04265675	-0.077180356	-0.085874778	-0.175954365	-0.035092922	-0.530796508	0.291775885	-0.211885019	-0.465712738	-0.244387273	-0.193212068	-0.456847442
-4.744409605	-0.972268138	0.19123317	0.601029772	-0.39801313	-0.492635288	-0.340747103	-0.130476982	-0.447682177	0.329699026	0.21088846	0.062034129	-0.473425537	-0.448517397	-0.534844973	0.212257024	0.086583698	-0.476002635	-0.037871411	-0.423799174	-0.154268628	0.122452859	-0.049271223	0.056200009	-0.154376182	0.463482721	-0.131531165	0.122756489	0.313542388	-0.04516145	-0.951572324	-0.061519977	-0.42456458	0.054956318	0.392241106	-0.081140543	-0.465069792	-0.747288829	-0.042349809	-0.077905197	-0.085638583	-0.177690207	-0.034475241	-0.530851939	0.291434157	-0.211823852	-0.465943045	-0.244037577	-0.192930482	-0.454638775
-4.743426565	-0.971855871	0.190982403	0.601812387	-0.396687663	-0.494387345	-0.339561173	-0.13121153	-0.448414406	0.329378896	0.211733944	0.062384098	-0.47577388	-0.449492251	-0.53485088	0.21307041	0.087248334	-0.475683032	-0.038853844	-0.425337083	-0.15552873	0.123198396	-0.047505813	0.057160374	-0.153287433	0.463805807	-0.131705868	0.12350886	3.14E-01	-0.045139167	-0.952917451	-0.058869211	-0.422548662	0.054554356	0.391238194	-0.080545282	-0.465112904	-0.746875227	-0.042050609	-0.07863159	-0.085396297	-0.17942063	-0.033858307	-0.530905143	0.291082167	-0.211761108	-0.466167087	-0.243691979	-0.192647573	-0.452415063
-4.742443525	-0.971434237	0.19072125	0.602593542	-0.395364877	-0.496142161	-0.338359202	-0.131955237	-0.449149056	0.329056491	0.212576895	0.062726766	-0.478109982	-0.450464307	-0.53484473	0.213888334	0.087914943	-0.475353289	-0.039821842	-0.426859335	-0.156792827	0.123950222	-0.045742226	0.058098263	-0.15220115	0.464107823	-0.131893094	0.124242681	0.313657756	-0.045120906	-0.954245209	-0.056243125	-0.420541552	0.054168103	0.390226387	-0.079952778	-0.465152414	-0.746445255	-0.041759107	-0.079359535	-0.0851479	-0.18114555	-0.033242157	-0.530956061	0.290720052	-0.211696761	-0.466384829	-0.243350506	-0.192363356	-0.450176516
-4.741460485	-0.971003285	0.19044982	0.60337322	-0.394044824	-0.49789966	-0.337141351	-0.132708021	-0.449886029	0.328731901	0.213417231	0.063062017	-0.480433666	-0.451433405	-0.534826603	0.214710614	0.088583478	-0.475013472	-0.040775405	-0.428365809	-0.158060762	0.124708252	-0.04398054	0.059013643	-0.151117311	0.464388603	-0.132092896	0.124957959	0.313733862	-0.045106676	-0.955555472	-0.053642043	-0.418543413	0.053797507	0.389205723	-0.079362974	-0.465188395	-0.745999002	-0.04147526	-0.080089031	-0.084893375	-0.182864886	-0.032626831	-0.531004637	0.290347947	-0.211630786	-0.466596234	-0.243013185	-0.192077846	-0.447923347
-4.740477445	-0.970563064	0.190168223	0.604151401	-0.392727551	-0.499659763	-0.335907781	-0.133469799	-0.450625224	0.328405215	0.214254873	0.063389731	-0.482744757	-0.45239938	-0.534796584	0.215537064	0.08925389	-0.474663651	-0.041714535	-0.429856386	-0.159332378	0.1254724	-0.042220833	0.059906482	-0.150035896	0.464647982	-0.132305326	0.125654699	0.313822251	-0.045096488	-0.956848116	-0.051066281	-0.416554404	0.053442514	0.38817624	-0.078775817	-0.46522092	-0.745536559	-0.041199024	-0.080820077	-0.084632703	-0.184578557	-0.032012368	-0.531050814	0.289965993	-0.211563157	-0.466801271	-0.24268004	-0.191791058	-0.445655768
-4.739494405	-0.970113627	0.189876569	0.604928068	-0.391413107	-0.501422394	-0.334658652	-0.134240486	-0.45136654	0.328076519	0.215089742	0.063709791	-0.485043081	-0.453362067	-0.534754753	0.216367499	0.089926128	-0.474303898	-0.042639233	-0.431330951	-0.160607519	0.126242578	-0.040463181	0.060776755	-0.148956883	0.464885796	-0.132530433	0.126332911	0.313922924	-0.045090352	-0.958123019	-0.048516153	-0.414574683	0.053103066	0.387137981	-0.078191252	-0.465250061	-0.745058019	-0.040930356	-0.081552671	-0.084365864	-0.186286485	-0.031398809	-0.531094535	0.289574326	-0.21149385	-0.466999907	-0.2423511	-0.191503006	-0.443373995
-4.738511365	-0.969655023	0.189574969	0.605703201	-0.390101539	-0.503187472	-0.333394125	-0.135019998	-0.452109877	0.3277459	0.215921757	0.064022081	-0.487328468	-0.4543213	-0.534701197	0.217201733	0.090600143	-0.473934286	-0.043549502	-0.432789391	-0.161886026	0.127018698	-0.038707661	0.061624437	-0.147880249	0.465101885	-0.132768267	0.126992606	0.314035882	-0.045088278	-0.959380062	-0.045991973	-0.412604408	0.052779107	0.386090988	-0.077609223	-0.465275895	-0.744563478	-0.040669212	-0.082286811	-0.084092841	-0.18798859	-0.030786193	-0.531135747	0.289173087	-0.211422842	-0.46719211	-0.242026387	-0.191213707	-0.441078243
-4.737528325	-0.969187307	0.189263531	0.606476782	-0.388792892	-0.504954919	-0.332114359	-0.135808246	-0.452855136	0.327413443	0.216750837	0.064326487	-0.489600751	-0.455276911	-0.534635999	0.218039582	0.091275884	-0.473554888	-0.044445346	-0.434231594	-0.163167745	0.127800672	-0.036954349	0.062449507	-0.146805973	0.465296092	-0.133018874	0.127633795	0.314161123	-0.045090275	-0.96061913	-0.043494046	-0.410643736	0.052470577	0.385035307	-0.077029679	-0.465298495	-0.744053032	-0.040415549	-0.083022496	-0.083813616	-0.189684797	-0.03017456	-0.531174393	0.288762416	-0.211350109	-0.467377853	-0.241705928	-0.190923174	-0.438768732
-4.736545285	-0.968710533	0.188942368	0.607248793	-0.387487212	-0.506724654	-0.330819514	-0.136605144	-0.453602217	0.327079234	0.217576903	0.064622894	-0.491859762	-0.456228734	-0.534559245	0.21888086	0.091953297	-0.473165779	-0.045326767	-0.435657453	-0.164452515	0.12858841	-0.03520332	0.063251949	-0.145734032	0.46546826	-0.1332823	0.128256494	0.314298644	-0.045096355	-0.961840107	-0.041022678	-0.408692822	0.052177416	0.383970984	-0.076452566	-0.465317937	-0.743526782	-0.040169324	-0.083759722	-0.08352817	-0.191375029	-0.029563952	-0.53121042	0.288342454	-0.211275628	-0.467557108	-0.241389746	-0.190631424	-0.43644568
-4.735562245	-0.968224754	0.188611588	0.608019215	-0.386184543	-0.508496595	-0.329509748	-0.137410602	-0.454351021	0.326743355	0.218399874	0.064911191	-0.494105338	-0.457176598	-0.534471022	0.219725379	0.092632331	-0.472767037	-0.046193771	-0.43706686	-0.165740181	0.129381821	-0.03345465	0.064031747	-0.144664406	0.465618237	-0.133558589	0.128860718	0.314448441	-0.045106528	-0.963042883	-0.03857817	-0.406751819	0.051899561	0.382898068	-0.075877832	-0.465334299	-0.74298483	-0.039930492	-0.084498488	-0.083236486	-0.193059213	-0.02895441	-0.531243774	0.287913342	-0.211199378	-0.467729847	-0.241077866	-0.190338472	-0.434109308
-4.734579205	-0.967730028	0.188271302	0.608788029	-0.384884929	-0.510270661	-0.32818522	-0.13822453	-0.455101449	0.326405889	0.219219667	0.065191265	-0.496337319	-0.458120333	-0.534371417	0.220572954	0.093312931	-0.472358739	-0.047046362	-0.438459712	-0.167030584	0.130180815	-0.031708414	0.064788892	-0.14359707	0.465745871	-0.133847782	0.129446485	0.314610511	-0.045120804	-0.964227348	-0.036160818	-0.404820881	0.05163695	0.38181661	-0.075305424	-0.465347657	-0.742427279	-0.039699012	-0.08523879	-0.082938547	-0.194737274	-0.028345976	-0.531274403	0.287475223	-0.211121335	-0.467896047	-0.240770311	-0.190044334	-0.43175984
-4.733596165	-0.967226411	0.18792162	0.609555216	-0.38358841	-0.512046767	-0.326846089	-0.139046835	-0.455853401	0.326066918	0.220036202	0.065463007	-0.498555545	-0.459059768	-0.534260518	0.221423399	0.093995044	-0.471940966	-0.047884546	-0.439835909	-0.168323566	0.130985299	-0.029964684	0.065523376	-0.142532002	0.465851015	-0.134149921	0.130013816	0.314784847	-0.045139193	-0.965393396	-0.033770918	-0.402900157	0.051389516	0.380726662	-0.074735293	-0.46535809	-0.741854236	-0.03947484	-0.085980625	-0.082634336	-0.196409141	-0.027738692	-0.531302253	0.28702824	-0.21104148	-0.468055683	-0.240467103	-0.189749026	-0.429397498
-4.732613125	-0.966713961	0.187562653	0.610320759	-0.382295029	-0.513824832	-0.325492512	-0.139877426	-0.45660678	0.325726522	0.220849398	0.065726307	-0.500759862	-0.45999473	-0.534138413	0.222276526	0.094678614	-0.471513798	-0.04870833	-0.441195351	-0.169618969	0.131795181	-0.028223536	0.066235195	-0.141469181	0.465933523	-0.134465045	0.130562732	0.314971443	-0.045161707	-0.966540923	-0.031408758	-0.4009898	0.051157194	0.379628277	-0.074167386	-0.465365676	-0.741265809	-0.039257933	-0.08672399	-0.082323836	-0.198074744	-0.027132599	-0.531327274	0.286572537	-0.210959792	-0.468208734	-0.240168265	-0.189452563	-0.42702251
-4.731630085	-0.966192736	0.18719451	0.611084639	-0.381004826	-0.515604771	-0.324124646	-0.140716208	-0.457361486	0.32538478	0.221659172	0.065981059	-0.502950115	-0.460925047	-0.534005193	0.22313215	0.095363584	-0.471077317	-0.04951772	-0.442537943	-0.170916635	0.132610368	-0.026485042	0.066924346	-0.140408583	0.465993252	-0.13479319	0.131093255	0.315170289	-0.045188356	-0.967669828	-0.029074627	-0.399089956	0.050939915	0.378521513	-0.073601655	-0.465370494	-0.740662109	-0.039048247	-0.087468879	-0.082007029	-0.199734011	-0.026527741	-0.531349413	0.286108257	-0.210876251	-0.468355179	-0.239873819	-0.189154961	-0.424635101
-4.730647045	-0.965662797	0.186817303	0.611846836	-0.37971784	-0.517386497	-0.322742649	-0.141563086	-0.458117423	0.325041772	0.222465444	0.066227154	-0.505126153	-0.461850543	-0.533860947	0.223990082	0.096049898	-0.470631606	-0.050312725	-0.443863591	-0.172216406	0.133430766	-0.024749274	0.067590834	-0.139350186	0.466030062	-0.135134394	0.131605412	0.315381378	-0.045219151	-0.968780012	-0.026768806	-0.397200774	0.050737612	0.377406426	-0.07303805	-0.465372625	-0.740043248	-0.038845741	-0.088215289	-0.0816839	-0.201386876	-0.025924161	-0.531368621	0.285635546	-0.210790838	-0.468494998	-0.239583787	-0.188856237	-0.422235499
-4.729664005	-0.965124204	0.18643114	0.612607333	-0.37843411	-0.519169927	-0.321346677	-0.142417964	-0.458874491	0.324697573	0.22326813	0.066464489	-0.507287828	-0.462771045	-0.533705766	0.224850136	0.096737499	-0.470176751	-0.051093352	-0.445172204	-0.173518123	0.134256279	-0.023016305	0.068234662	-0.138293966	0.466043814	-0.135488689	0.132099229	0.315604697	-0.045254103	-0.969871379	-0.024491575	-0.3953224	0.050550212	0.376283077	-0.072476523	-0.465372149	-0.739409341	-0.03865037	-0.088963215	-0.081354433	-0.20303327	-0.025321902	-0.531384848	0.285154549	-0.210703534	-0.468628174	-0.23929819	-0.188556406	-0.419823935
-4.728680965	-0.964577018	0.186036133	0.61336611	-0.377153672	-0.520954972	-0.319936886	-0.143280746	-0.459632594	0.324352261	0.224067149	0.06669296	-0.509434994	-0.463686376	-0.533539741	0.225712125	0.097426328	-0.469712837	-0.051859611	-0.446463694	-0.174821628	0.135086813	-0.021286206	0.06885584	-0.137239902	0.466034374	-0.135856109	0.132574735	0.315840237	-0.045293222	-0.970943835	-0.022243209	-0.393454977	0.050377644	0.375151526	-0.071917025	-0.465369147	-0.738760505	-0.038462092	-0.089712651	-0.081018611	-0.204673128	-0.024721007	-0.531398045	0.284665412	-0.210614321	-0.46875469	-0.239017047	-0.188255486	-0.417400638
-4.727697925	-0.964021302	0.18563239	0.61412315	-0.375876564	-0.522741547	-0.31851343	-0.144151331	-0.460391635	0.32400591	0.224862418	0.066912463	-0.511567509	-0.464596361	-0.533362966	0.226575862	0.098116325	-0.469239953	-0.052611511	-0.447737975	-0.176126764	0.135922272	-0.019559047	0.06945438	-0.136187969	0.466001608	-0.136236683	0.13303196	0.316087984	-0.045336519	-0.97199729	-0.02002398	-0.391598649	0.050219836	0.374011837	-0.07135951	-0.4653637	-0.738096858	-0.038280865	-0.090463593	-0.080676419	-0.206306385	-0.024121521	-0.531408162	0.284168282	-0.210523181	-0.468874532	-0.238740379	-0.187953491	-0.414965842
-4.726714885	-0.96345712	0.185220023	0.614878432	-0.374602821	-0.524529563	-0.317076466	-0.145029622	-0.461151516	0.323658594	0.225653856	0.067122898	-0.51368523	-0.465500821	-0.533175531	0.227441159	0.098807431	-0.468758185	-0.053349063	-0.448994963	-0.17743337	0.136762558	-0.017834898	0.070030297	-0.135138147	0.465945388	-0.136630442	0.133470937	0.316347925	-0.045384005	-0.973031654	-0.017834155	-0.389753559	0.050076711	0.372864075	-0.07080393	-0.465355892	-0.737418522	-0.038106645	-0.091216034	-0.080327841	-0.207932977	-0.023523488	-0.531415153	0.283663305	-0.210430099	-0.468987685	-0.238468206	-0.18765044	-0.412519778
-4.725731845	-0.962884535	0.18479914	0.61563194	-0.373332478	-0.526318932	-0.315626147	-0.145915518	-0.461912142	0.323310387	0.226441379	0.067324164	-0.515788021	-0.466399578	-0.532977532	0.228307831	0.099499586	-0.468267625	-0.054072277	-0.450234579	-0.17874129	0.137607575	-0.01611383	0.070583609	-0.134090411	0.465865586	-0.137037412	0.133891699	0.316620043	-0.045435692	-0.974046843	-0.015673998	-0.387919844	0.049948195	0.371708307	-0.070250241	-0.465345806	-0.736725618	-0.037939391	-0.091969967	-0.079972863	-0.209552843	-0.022926952	-0.53141897	0.283150631	-0.210335057	-0.469094137	-0.238200547	-0.187346349	-0.410062683
-4.724748806	-0.962303612	0.184369851	0.616383653	-0.372065569	-0.528109564	-0.314162628	-0.146808916	-0.462673417	0.32296136	0.227224906	0.067516164	-0.517875745	-0.467292455	-0.532769062	0.229175688	0.100192726	-0.467768363	-0.054781165	-0.451456744	-0.180050366	0.138457224	-0.014395911	0.071114337	-0.133044739	0.465762078	-0.137457619	0.134294281	0.316904325	-0.045491589	-0.975042772	-0.01354377	-0.386097646	0.04983421	0.3705446	-0.069698396	-0.465333523	-0.736018273	-0.037779059	-0.092725387	-0.079611469	-0.211165919	-0.022331959	-0.531419567	0.282630405	-0.21023804	-0.469193878	-0.237937421	-0.187041234	-0.40759479
-4.723765766	-0.961714418	0.183932266	0.617133554	-0.370802125	-0.52990137	-0.312686061	-0.147709715	-0.463435245	0.322611584	0.228004353	0.0676988	-0.519948271	-0.468179271	-0.532550215	0.230044545	0.100886791	-0.467260491	-0.05547574	-0.452661383	-0.181360438	0.139311407	-0.012681209	0.071622508	-0.132001109	0.465634741	-0.137891087	0.134678722	0.317200751	-0.045551709	-0.976019362	-0.011443725	-0.3842871	0.049734678	0.369373026	-0.069148352	-0.465319129	-0.735296613	-0.037625608	-0.093482286	-0.079243646	-0.212772148	-0.021738553	-0.531416898	0.282102778	-0.210139034	-0.469286898	-0.237678844	-0.186735112	-0.405116338
-4.722782726	-0.961117018	0.183486494	0.617881623	-0.36954218	-0.531694259	-0.311196599	-0.148617811	-0.46419753	0.322261128	0.228779639	0.067871977	-0.522005468	-0.469059848	-0.532321086	0.230914215	0.101581717	-0.466744103	-0.056156014	-0.453848423	-0.182671349	0.140170026	-0.010969792	0.072108148	-0.130959498	0.465483458	-0.138337838	0.13504506	0.317509303	-0.045616061	-0.976976534	-0.009374115	-0.382488342	0.049649519	0.368193656	-0.068600065	-0.465302708	-0.734560767	-0.037478995	-0.094240657	-0.078869378	-0.214371469	-0.02114678	-0.531410917	0.281567899	-0.210038023	-0.469373189	-0.237424837	-0.186428002	-0.402627564
-4.721799686	-0.960511481	0.183032644	0.618627842	-0.368285763	-0.533488141	-0.309694395	-0.149533099	-0.464960178	0.32191006	0.22955068	0.0680356	-0.524047208	-0.469934004	-0.532081771	0.23178451	0.10227744	-0.466219292	-0.056822001	-0.455017794	-0.183982942	0.14103298	-0.009261727	0.072571288	-0.129919883	0.465308112	-0.138797892	0.135393335	0.317829963	-0.045684657	-0.977914214	-0.007335189	-0.380701506	0.049578651	0.367006565	-0.068053492	-0.465284345	-0.733810865	-0.037339177	-0.095000491	-0.078488652	-0.215963826	-0.020556686	-0.531401582	0.281025915	-0.209934995	-0.469452745	-0.237175414	-0.186119919	-0.400128707
-4.720816646	-0.959897874	0.182570826	0.619372192	-0.367032906	-0.535282924	-0.3081796	-0.150455474	-0.465723094	0.321558449	0.230317394	0.068189577	-0.526073367	-0.470801558	-0.531832365	0.232655244	0.102973896	-0.465686156	-0.057473716	-0.456169429	-0.185295058	0.141900169	-0.007557079	0.073011964	-0.128882242	0.465108589	-0.139271269	0.135723591	0.318162708	-0.045757508	-0.97883233	-0.00532719	-0.378926725	0.049521994	0.365811827	-0.067508591	-0.465264125	-0.73304704	-0.037206114	-0.09576178	-0.078101454	-0.217549161	-0.019968316	-0.531388848	0.280476979	-0.209829937	-0.469525559	-0.236930594	-0.185810881	-0.397620007
-4.719833606	-0.959276267	0.182101148	0.620114654	-0.365783636	-0.537078515	-0.306652364	-0.15138483	-0.466486185	0.32120636	0.231079699	0.068333816	-0.528083824	-0.47166233	-0.531572967	0.233526231	0.10367102	-0.46514479	-0.058111173	-0.457303263	-0.18660754	0.142771492	-0.005855916	0.073430213	-0.127846553	0.46488478	-0.139757985	0.13603587	0.318507518	-0.045834624	-0.97973081	-0.003350358	-0.377164129	0.049479462	0.364609521	-0.066965322	-0.465242134	-0.732269428	-0.037079762	-0.096524515	-0.07770777	-0.219127419	-0.019381718	-0.531372672	0.279921239	-0.209722836	-0.469591628	-0.236690392	-0.185500906	-0.395101705
-4.718850566	-0.958646729	0.181623718	0.62085521	-0.364537983	-0.538874823	-0.305112838	-0.152321058	-0.467249357	0.320853858	0.231837511	0.068468227	-0.530078458	-0.472516137	-0.531303671	0.234397283	0.104368745	-0.464595292	-0.058734387	-0.458419234	-0.187920231	0.143646849	-0.004158301	0.073826075	-0.126812794	0.464636576	-0.140258055	0.136330219	0.318864369	-0.045916017	-0.980609588	-0.001404927	-0.375413847	0.049450973	0.363399725	-0.066423643	-0.465218457	-0.731478164	-0.036960081	-0.097288687	-0.077307589	-0.220698547	-0.018796936	-0.531353013	0.279358847	-0.20961368	-0.469650951	-0.236454825	-0.185190011	-0.392574044
-4.717867526	-0.95800933	0.181138646	0.62159384	-0.363295974	-0.540671753	-0.303561172	-0.153264052	-0.468012517	0.320501006	0.232590749	0.068592723	-0.532057154	-0.473362797	-0.531024576	0.235268216	0.105067005	-0.464037761	-0.059343376	-0.459517282	-0.189232974	0.144526137	-0.002464299	0.074199595	-0.125780943	0.464363873	-0.140771493	0.136606684	0.319233236	-0.046001696	-0.981468601	0.000508872	-0.373676007	0.049436439	0.362182519	-0.065883515	-0.465193183	-0.730673387	-0.036847028	-0.098054286	-0.076900896	-0.222262492	-0.018214019	-0.531329828	0.278789952	-0.209502459	-0.469703524	-0.236223907	-0.184878215	-0.390037265
-4.716884486	-0.957364143	0.180646038	0.622330527	-0.362057635	-0.542469212	-0.301997514	-0.1542137	-0.468775572	0.320147868	0.233339329	0.068707216	-0.534019798	-0.474202128	-0.53073578	0.236138843	0.105765732	-0.463472297	-0.059938156	-0.460597352	-0.190545611	0.145409254	-0.000773973	0.074550819	-0.124750978	0.46406657	-0.141298309	0.136865316	0.319614095	-0.046091674	-0.982307785	0.002390811	-0.371950734	0.049435774	0.360957987	-0.0653449	-0.465166397	-0.729855238	-0.036740561	-0.098821302	-0.07648768	-0.223819201	-0.017633013	-0.531303078	0.278214708	-0.209389162	-0.46974935	-0.235997653	-0.184565534	-0.387491614
-4.715901446	-0.956711238	0.180146004	0.62306525	-0.360822991	-0.544267106	-0.300422013	-0.155169895	-0.469538429	0.319794505	0.234083169	0.068811621	-0.535966279	-0.475033945	-0.53043738	0.237008977	0.106464858	-0.462899002	-0.060518745	-0.461659388	-0.191857988	0.146296098	0.000912615	0.074879797	-0.123722878	0.463744567	-0.141838515	0.137106163	0.320006918	-0.04618596	-0.983127082	0.004240667	-0.370238154	0.049448889	0.359726213	-0.064807759	-0.465138187	-0.729023857	-0.03664064	-0.099589725	-0.076067928	-0.225368625	-0.017053966	-0.531272722	0.277633265	-0.209273781	-0.469788428	-0.235776078	-0.184251988	-0.384937334
-4.714918406	-0.956050689	0.179638651	0.623797992	-0.359592068	-0.54606534	-0.298834817	-0.156132524	-0.470300999	0.319440976	0.234822188	0.068905854	-0.537896488	-0.475858067	-0.530129476	0.237878435	0.107164314	-0.462317976	-0.061085162	-0.46270334	-0.193169946	0.147186566	0.002595401	0.075186584	-0.122696621	0.463397767	-0.142392118	0.137329278	0.320411678	-0.046284566	-0.983926436	0.006058224	-0.368538387	0.049475696	0.358487282	-0.064272056	-0.465108641	-0.728179391	-0.036547223	-0.100359543	-0.075641629	-0.226910714	-0.016476925	-0.531238722	0.277045775	-0.209156305	-0.469820764	-0.235559195	-0.183937593	-0.382374672
-4.713935366	-0.955382569	0.179124086	0.624528733	-0.35836489	-0.547863818	-0.297236072	-0.157101475	-0.471063188	0.319087342	0.235556302	0.068989834	-0.539810321	-0.47667431	-0.529812166	0.238747031	0.107864031	-0.461729324	-0.061637424	-0.463729159	-0.19448133	0.148080553	0.004274325	0.075471234	-0.121672186	0.46302608	-0.142959123	0.137534714	0.320828346	-0.046387502	-0.984705793	0.007843266	-0.366851555	0.049516104	0.357241282	-0.063737753	-0.465077847	-0.727321983	-0.036460269	-0.101130744	-0.075208771	-0.22844542	-0.015901937	-0.53120104	0.276452391	-0.209036727	-0.469846359	-0.235347017	-0.183622369	-0.379803874
-4.712952326	-0.954706951	0.178602416	0.625257455	-0.357141478	-0.549662445	-0.295625925	-0.158076637	-0.471824907	0.318733659	0.23628543	0.069063479	-0.541707675	-0.477482489	-0.529485549	0.239614579	0.108563938	-0.461133148	-0.062175553	-0.4647368	-0.195791986	0.148977957	0.005949327	0.075733808	-0.120649553	0.462629413	-0.143539537	0.137722528	0.321256892	-0.046494777	-0.985465102	0.009595585	-0.365177776	0.049570021	0.355988302	-0.063204817	-0.465045893	-0.726451781	-0.036379736	-0.101903318	-0.074769343	-0.229972695	-0.015329051	-0.531159637	0.275853264	-0.208915039	-0.469865221	-0.235139559	-0.183306335	-0.377225187
-4.711969286	-0.954023911	0.178073748	0.625984138	-0.355921856	-0.551461124	-0.294004521	-0.159057895	-0.472586065	0.318379984	0.23700949	0.069126711	-0.54358845	-0.478282422	-0.529149725	0.240480896	0.109263965	-0.460529555	-0.062699567	-0.465726219	-0.197101756	0.149878671	0.007620346	0.075974369	-0.1196287	0.46220768	-0.14413336	0.137892775	0.321697284	-0.046606404	-0.986204316	0.011314975	-0.363517168	0.049637355	0.354728434	-0.062673212	-0.465012867	-0.725568936	-0.036305584	-0.10267725	-0.074323334	-0.231492495	-0.014758314	-0.531114477	0.275248548	-0.208791234	-0.469877357	-0.234936831	-0.182989507	-0.374638859
-4.710986246	-0.953333524	0.177538189	0.626708763	-0.354706045	-0.55325976	-0.292372005	-0.160045135	-0.473346573	0.318026373	0.237728399	0.069179453	-0.545452549	-0.479073924	-0.528804794	0.241345797	0.109964039	-0.45991865	-0.06320949	-0.466697376	-0.198410488	0.150782593	0.009287324	0.076192981	-0.118609607	0.461760797	-0.144740594	0.138045513	0.32214949	-0.046722392	-0.986923389	0.013001235	-0.361869845	0.049718012	0.353461769	-0.062142906	-0.464978859	-0.724673597	-0.036237772	-0.103452528	-0.073870734	-0.233004773	-0.014189776	-0.531065525	0.274638395	-0.208665306	-0.469882774	-0.234738846	-0.182671907	-0.37204514
-4.710003206	-0.952635866	0.176995845	0.627431312	-0.353494065	-0.555058253	-0.290728521	-0.161038244	-0.474106341	0.31767288	0.238442076	0.069221628	-0.54729988	-0.47985681	-0.528450856	0.2422091	0.110664088	-0.459300539	-0.063705341	-0.467650234	-0.199718025	0.151689616	0.010950202	0.076389713	-0.117592255	0.461288683	-0.145361237	0.138180802	0.322613475	-0.046842751	-0.987622278	0.01465417	-0.360235921	0.049811898	0.352188402	-0.061613865	-0.464943958	-0.723765918	-0.036176259	-0.104229139	-0.073411534	-0.234509488	-0.013623483	-0.531012745	0.274022959	-0.208537251	-0.469881482	-0.234545615	-0.182353551	-0.369444278
-4.709020166	-0.951931012	0.176446822	0.628151766	-0.352285935	-0.556856508	-0.289074212	-0.162037103	-0.474865281	0.317319558	0.23915044	0.069253162	-0.549130349	-0.480630897	-0.528088012	0.24307062	0.11136404	-0.458675331	-0.064187144	-0.468584757	-0.201024215	0.152599636	0.012608924	0.076564638	-0.116576623	0.46079126	-0.145995287	0.138298704	0.323089206	-0.046967492	-0.988300943	0.016273588	-0.358615508	0.049918917	0.350908428	-0.061086058	-0.464908253	-0.722846053	-0.036121004	-0.105007069	-0.072945722	-0.236006597	-0.013059487	-0.530956103	0.273402392	-0.208407062	-0.469873493	-0.23435715	-0.18203446	-0.366836524
-4.708037126	-0.951219041	0.175891226	0.628870105	-0.351081676	-0.558654426	-0.287409222	-0.163041598	-0.475623306	0.316966458	0.23985341	0.069273984	-0.55094387	-0.481396001	-0.527716361	0.243930175	0.112063819	-0.458043134	-0.064654922	-0.469500914	-0.202328904	0.153512546	0.014263432	0.076717829	-0.115562692	0.460268452	-0.146642738	0.138399281	0.323576646	-0.047096624	-0.988959348	0.017859302	-0.357008715	0.050038972	0.349621945	-0.060559454	-0.464871834	-0.721914157	-0.036071968	-0.105786303	-0.072473291	-0.237496058	-0.012497834	-0.530895565	0.272776848	-0.208274736	-0.469858818	-0.23417346	-0.181714653	-0.364222128
-4.707054086	-0.950500029	0.175329161	0.629586311	-0.349881304	-0.560451909	-0.285733692	-0.164051611	-0.476380327	0.316613632	0.240550904	0.069284021	-0.552740356	-0.482151937	-0.527336005	0.244787582	0.112763353	-0.457404058	-0.065108698	-0.470398675	-0.203631939	0.15442824	0.01591367	0.076849365	-0.114550443	0.459720187	-0.147303585	0.138482598	0.324075757	-0.047230157	-0.989597459	0.019411128	-0.355415649	0.050171965	0.348329051	-0.060034024	-0.46483479	-0.720970389	-0.036029109	-0.106566826	-0.071994231	-0.238977831	-0.011938574	-0.530831099	0.272146481	-0.208140269	-0.469837472	-0.233994555	-0.181394149	-0.361601342
-4.706071046	-0.949774056	0.174760733	0.630300364	-0.348684837	-0.562248858	-0.284047762	-0.165067025	-0.477136258	0.316261128	0.241242841	0.069283207	-0.554519726	-0.482898521	-0.526947044	0.24564266	0.113462566	-0.456758212	-0.065548498	-0.471278013	-0.204933167	0.155346612	0.017559585	0.076959326	-0.113539857	0.459146397	-0.147977818	0.13854872	0.324586501	-0.047368102	-0.990215243	0.02092889	-0.353836418	0.050317798	0.347029848	-0.059509739	-0.464797212	-0.720014907	-0.035992389	-0.107348622	-0.071508534	-0.240451878	-0.011381757	-0.530762673	0.271511443	-0.208003659	-0.46980947	-0.233820445	-0.181072967	-0.358974418
-4.705088006	-0.949041199	0.174186046	0.631012245	-0.347492291	-0.564045174	-0.282351574	-0.16608772	-0.477891012	0.315908995	0.241929141	0.069271472	-0.5562819	-0.483635569	-0.52654958	0.246495227	0.114161383	-0.456105709	-0.065974346	-0.472138905	-0.206232436	0.156267556	0.01920112	0.077047795	-0.112530916	0.458547016	-1.49E-01	0.138597713	0.325108839	-0.047510467	-0.990812671	0.022412413	-0.352271124	0.050476371	0.345724437	-0.05898657	-0.464759189	-0.719047873	-0.035961766	-0.108131677	-0.071016191	-0.24191816	-0.010827432	-0.530690257	0.270871889	-0.207864904	-0.469774827	-0.233651138	-0.180751128	-0.356341608
-4.704104966	-0.948301539	0.173605204	0.631721935	-0.346303683	-0.565840757	-0.280645267	-0.167113577	-0.478644504	0.315557279	0.242609724	0.069248751	-0.5580268	-0.484362898	-0.526143715	0.247345103	0.114859727	-0.455446659	-0.066386269	-0.47298133	-0.207529595	0.157190964	0.020838224	0.07711486	-0.111523601	0.457921981	-0.1493664	0.138629647	0.32564273	-0.047657263	-0.991389719	0.02386153	-0.350719869	0.050647583	0.344412922	-0.058464492	-0.464720812	-0.718069449	-0.035937202	-0.108915972	-0.070517195	-0.243376643	-0.010275648	-0.53061382	0.270227973	-0.207724002	-0.469733561	-0.233486644	-0.180428651	-0.353703166
-4.703121926	-0.947555155	0.173018312	0.632429415	-0.345119026	-0.567635508	-0.278928979	-0.168144477	-0.479396648	0.315206027	0.24328451	0.069214981	-0.559754354	-0.485080323	-0.525729548	0.248192107	0.11555752	-0.454781176	-0.066784293	-0.47380527	-0.208824493	0.158116728	0.022470844	0.077160609	-0.110517895	0.457271232	-0.150080723	0.138644592	0.326188131	-0.047808499	-0.991946362	0.025276075	-0.349182754	0.050831332	0.343095407	-0.057943478	-0.464682171	-0.717079799	-0.035918655	-0.109701492	-0.070011539	-0.244827289	-0.009726454	-0.530533332	0.269579848	-0.207580954	-0.469685692	-0.23332697	-0.180105556	-0.351059344
-4.702138886	-0.946802127	0.172425472	0.633134665	-0.343938336	-0.569429326	-0.277202849	-0.1691803	-0.480147361	0.314855282	0.243953419	0.069170098	-0.56146449	-0.485787662	-0.525307183	0.24903606	0.116254687	-0.454109373	-0.067168446	-0.474610708	-0.21011698	0.159044743	0.024098927	0.077185135	-0.109513781	0.456594712	-0.150808379	0.138642618	0.326744999	-0.047964183	-0.992482581	0.026655889	-0.347659877	0.051027517	0.341772001	-0.057423502	-0.464643357	-0.716079088	-0.035906088	-0.110488219	-0.069499215	-0.246270064	-0.009179902	-0.530448765	0.268927668	-0.207435758	-0.469631238	-0.233172123	-0.179781864	-0.348410398
-4.701155846	-0.946042537	0.171826788	0.633837667	-0.342761625	-0.571222112	-0.275467013	-0.170220924	-0.480896558	0.314505087	0.244616371	0.069114044	-0.563157141	-0.48648473	-0.524876721	0.249876783	0.116951148	-0.453431364	-0.067538755	-0.475397633	-0.211406906	0.1599749	0.025722424	0.077188534	-0.108511241	0.455892369	-0.151549351	0.138623798	0.32731329	-0.048124325	-0.992998357	0.028000819	-0.346151333	0.051236033	0.34044281	-0.056904543	-0.46460446	-0.715067484	-0.035899461	-0.111276134	-0.068980218	-0.247704936	-0.00863604	-0.530360093	0.268271587	-0.207288417	-0.469570223	-0.233022111	-0.179457594	-0.34575658
-4.700172806	-0.945276465	0.171222362	0.634538401	-0.341588907	-0.573013763	-0.273721608	-0.171266227	-0.481644156	0.314155486	0.245273288	0.069046758	-0.564832241	-0.487171346	-0.524438263	0.250714097	0.117646825	-0.452747265	-0.067895249	-0.476166034	-0.212694123	0.160907091	0.027341283	0.077170902	-0.107510261	0.455164151	-0.15230362	0.138588207	0.327892959	-0.048288935	-0.993493676	0.029310713	-0.344657217	0.051456777	0.339107943	-0.056386576	-0.464565571	-0.714045154	-0.035898734	-0.112065219	-0.068454541	-0.249131873	-0.008094918	-0.530267287	0.267611759	-0.207138931	-0.469502668	-0.232876939	-0.179132768	-0.343098147
-4.699189766	-0.944503993	0.170612297	0.635236847	-0.340420192	-0.574804181	-0.271966769	-0.172316089	-0.482390073	0.313806518	0.245924091	0.068968184	-0.566489729	-0.487847326	-0.523991911	0.251547825	0.118341638	-0.45205719	-0.068237959	-0.476915904	-0.21397848	0.161841208	0.028955456	0.077132342	-0.106510822	0.454410012	-0.153071163	0.138535919	0.328483957	-0.048458019	-0.993968526	0.030585426	-0.34317762	0.051689643	0.337767513	-0.055869579	-0.46452678	-0.713012268	-0.035903868	-0.112855456	-0.067922179	-0.250550843	-0.007556588	-0.530170322	0.266948337	-0.206987302	-0.469428598	-0.232736614	-0.178807406	-0.340435353
-4.698206726	-0.943725204	0.169996693	0.635932986	-0.339255494	-0.576593262	-0.270202631	-0.173370385	-0.483134226	0.313458222	0.246568701	0.068878267	-0.568129545	-0.488512489	-0.523537766	0.25237779	0.119035508	-0.451361257	-0.068566913	-0.477647238	-0.215259832	0.162777143	0.030564895	0.077072956	-0.10551291	0.453629907	-0.153851957	0.138467011	0.329086238	-0.048631588	-0.994422897	0.031824819	-0.341712632	0.051934526	0.336421632	-0.055353532	-0.464488177	-0.711968998	-0.035914825	-0.113646824	-0.067383127	-0.251961817	-0.007021099	-0.530069174	0.266281476	-0.206833534	-0.469348037	-0.232601142	-0.17848153	-0.337768453
-4.697223686	-0.94294018	0.169375654	0.6366268	-0.338094822	-0.578380906	-0.268429328	-0.174428993	-0.483876535	0.313110638	0.247207041	0.068776954	-0.569751632	-0.489166652	-0.523075932	0.253203814	0.119728353	-0.450659581	-0.068882145	-0.478360035	-0.216538032	0.163714789	0.032169552	0.076992852	-0.104516511	0.452823795	-0.154645976	0.138381562	0.329699751	-0.048809649	-0.994856782	0.033028754	-0.340262342	0.052191318	0.335070413	-0.054838415	-0.464449855	-0.710915516	-0.035931566	-0.114439303	-0.06683738	-0.253364766	-0.006488501	-0.529963818	0.265611328	-0.206677631	-0.469261012	-0.232470527	-0.178155159	-0.335097704
-4.696240646	-0.942149004	0.168749279	0.637318267	-0.336938185	-0.580167011	-0.266646993	-0.175491789	-0.484616918	0.312763803	0.247839034	0.068664193	-0.571355939	-0.489809635	-0.522606509	0.254025724	0.120420094	-0.449952281	-0.069183684	-0.479054296	-0.217812932	0.164654036	0.03376938	0.076892139	-0.103521608	0.45199164	-0.155453194	0.138279651	0.330324447	-0.04899221	-0.995270179	0.034197103	-0.338826834	0.052459912	0.333713971	-0.05432421	-0.464411903	-0.709851995	-0.035954053	-0.115232873	-0.066284934	-0.254759663	-0.005958844	-0.52985423	0.264938048	-0.206519596	-0.469167551	-0.232344773	-0.177828316	-0.332423362
-4.695257606	-0.94135176	0.168117668	0.63800737	-0.335785594	-0.581951474	-0.264855757	-0.176558649	-0.485355296	0.312417751	0.248464601	0.068539934	-0.572942415	-0.490441257	-0.522129599	0.254843343	0.121110648	-0.449239475	-0.069471563	-0.479730025	-0.219084387	0.165594776	0.035364334	0.076770928	-0.102528189	0.451133405	-0.156273581	0.138161357	0.330960273	-0.04917928	-0.995663086	0.035329737	-0.337406193	0.0527402	0.332352424	-0.053810897	-0.464374411	-0.708778612	-0.035982246	-0.116027512	-0.065725785	-0.25614648	-0.00543218	-0.529740389	0.264261788	-0.206359434	-0.469067683	-0.232223885	-0.177501021	-0.329745682
-4.694274566	-0.940548531	0.167480923	0.638694087	-0.334637057	-0.583734194	-0.263055751	-0.177629448	-0.486091589	0.312072519	0.249083667	0.068404129	-0.574511011	-0.491061337	-0.521645303	0.255656499	0.121799933	-0.448521281	-0.069745816	-0.480387229	-0.220352254	0.166536901	0.036954368	0.076629334	-0.10153624	0.45024906	-0.157107107	0.138026764	0.331607177	-0.049370866	-0.996035506	0.036426537	-0.3360005	0.053032072	0.330985889	-0.053298462	-0.464337471	-0.707695543	-0.036016109	-0.1168232	-0.06515993	-0.257525194	-0.004908559	-0.529622273	0.263582702	-0.206197152	-0.468961438	-0.232107865	-0.177173297	-0.327064921
-4.693291526	-0.939739402	0.166839143	0.639378401	-0.333492581	-0.585515069	-0.261247108	-0.178704063	-0.486825718	0.311728138	0.249696156	0.068256733	-0.576061685	-0.491669696	-0.521153724	0.256465017	0.122487866	-0.44779782	-0.070006477	-0.481025916	-0.221616387	0.167480302	0.03853944	0.076467475	-0.100545747	0.449338577	-0.157953738	0.137875953	0.332265105	-0.049566975	-0.996387442	0.037487385	-0.334609834	0.053335418	0.329614485	-0.052786887	-0.464301172	-0.706602966	-0.036055603	-0.117619913	-0.064587366	-0.258895779	-0.004388032	-0.529499861	0.262900944	-0.206032755	-0.468848848	-0.231996718	-0.176845166	-0.324381336
-4.692308486	-0.938924457	0.166192426	0.64006029	-0.332352174	-0.587293995	-0.259429954	-0.179782366	-0.487557607	0.311384642	0.25030199	0.068097701	-0.577594394	-0.492266155	-0.520654963	0.257268725	0.123174365	-0.44706921	-0.07025358	-0.481646099	-0.222876644	0.16842487	0.040119505	0.076285471	-0.099556699	0.44840193	-0.158813439	0.137709009	0.332934001	-0.049767615	-0.996718902	0.03851217	-0.333234273	0.053650128	0.328238333	-0.052276159	-0.464265606	-0.705501058	-0.036100691	-0.118417628	-0.064008092	-0.260258213	-0.003870649	-0.529373133	0.262216666	-0.205866252	-0.468729944	-0.231890445	-0.176516648	-0.321695184
-4.691325446	-0.938103782	0.165540871	0.640739735	-0.331215843	-0.58907087	-0.25760442	-0.180864233	-0.488287177	0.311042062	0.250901097	0.06792699	-0.5791091	-0.492850536	-0.520149122	0.258067451	0.123859344	-0.446335573	-0.070487161	-0.482247793	-0.224132883	0.169370496	0.041694521	0.076083444	-0.098569082	0.447439098	-0.159686174	0.137526019	0.33361381	-0.049972793	-0.997029896	0.039500786	-0.331873891	0.053976089	0.326857555	-0.051766264	-0.464230862	-0.704390002	-0.036151334	-0.119216323	-0.063422104	-0.261612473	-0.003356461	-0.529242072	0.261530021	-0.205697649	-0.468604761	-0.231789048	-0.176187767	-0.319006721
-4.690342406	-0.937277461	0.164884576	0.641416717	-0.330083594	-0.590845591	-0.255770633	-0.181949537	-0.489014352	0.310700426	0.2514934	0.067744561	-0.580605768	-0.493422661	-0.519636301	0.258861026	0.124542721	-0.445597029	-0.070707255	-0.482831015	-0.225384962	0.170317073	0.043264448	0.075861519	-0.097582887	0.446450062	-0.160571904	0.137327067	0.334304472	-0.050182516	-0.997320438	0.040453131	-0.330528761	0.054313191	0.325472273	-0.05125719	-0.46419703	-0.703269978	-0.036207496	-0.120015974	-0.062829403	-0.262958538	-0.002845518	-0.529106658	0.260841161	-0.205526955	-0.468473333	-0.231692529	-0.175858545	-0.316316205
-4.689359366	-0.93644558	0.16422364	0.642091215	-0.328955432	-0.592618056	-0.253928719	-0.183038151	-0.489739056	0.310359765	0.252078825	0.067550374	-0.582084365	-0.493982352	-0.519116601	0.259649278	0.12522441	-0.444853699	-0.0709139	-0.483395787	-0.226632741	0.171264491	0.044829244	0.075619826	-0.096598101	0.445434806	-0.161470589	0.137112243	0.335005929	-0.050396789	-0.997590543	0.041369108	-0.329198955	0.05466132	0.324082613	-0.050748925	-0.464164201	-0.702141168	-0.036269138	-0.120816556	-0.062229987	-0.264296389	-0.002337872	-0.528966874	0.260150238	-0.20535418	-0.468335698	-0.231600888	-0.175529005	-0.313623892
-4.688376326	-0.935608224	0.163558159	0.642763211	-0.327831362	-0.59438816	-0.252078805	-0.18412995	-0.490461214	0.310020104	0.2526573	0.067344393	-0.583544862	-0.494529435	-0.518590125	0.260432039	0.125904326	-0.444105706	-0.071107134	-0.48394213	-0.22787608	0.172212641	0.046388869	0.075358493	-0.095614716	0.444393319	-0.162382187	0.136881634	0.335718122	-0.05061562	-0.997840229	0.042248625	-0.32788454	0.055020362	0.322688699	-0.050241458	-0.464132463	-0.701003756	-0.036336225	-0.121618045	-0.061623857	-0.265626007	-0.001833573	-0.528822705	0.259457406	-0.205179332	-0.468191891	-0.231514127	-0.175199168	-0.310930039
-4.687393286	-0.934765481	0.16288823	0.643432683	-0.326711388	-0.596155801	-0.250221016	-0.185224806	-0.491180752	0.309681471	0.25322875	0.067126584	-0.584987231	-0.495063734	-0.518056972	0.261209142	0.126582384	-0.443353172	-0.071286994	-0.48447007	-0.229114841	0.173161416	0.047943286	0.075077654	-0.09463272	0.443325591	-0.163306653	0.136635332	0.336440988	-0.050839015	-0.998069519	0.043091595	-0.326585583	0.055390204	0.32129066	-0.049734782	-0.464101908	-0.699857928	-0.03640872	-0.122420414	-0.061011012	-0.266947373	-0.001332673	-0.528674136	0.258762815	-0.205002423	-0.468041952	-0.231432244	-0.174869059	-0.308234905
-4.686410246	-0.933917436	0.162213948	0.644099612	-0.325595515	-0.597920875	-0.248355476	-0.186322592	-0.491897596	0.30934389	0.253793104	0.066896912	-0.58641145	-0.495585074	-0.517517244	0.261980418	0.127258496	-0.44259622	-0.07145352	-0.484979638	-0.230348886	0.174110706	0.049492457	0.074777445	-0.093652105	0.442231617	-0.164243942	0.136373428	0.337174466	-0.051066979	-0.998278435	0.043897936	-0.325302148	0.055770731	0.319888621	-0.049228886	-0.464072623	-0.698703868	-0.036486585	-0.123223639	-0.060391453	-0.268260472	-0.000835221	-0.528521151	0.258066616	-0.204823464	-0.467885921	-0.231355239	-0.1745387	-0.305538744
-4.685427206	-0.933064176	0.161535411	0.644763978	-0.324483744	-0.599683279	-0.246482307	-0.187423179	-0.492611673	0.309007386	0.254350289	0.066655347	-0.587817498	-0.496093282	-0.51697104	0.262745702	0.127932577	-0.441834972	-0.071606752	-0.485470862	-0.231578077	0.175060403	0.051036343	0.074458003	-0.092672863	0.441111393	-0.165194004	0.136096013	0.337918491	-0.051299517	-0.998467006	0.044667572	-0.324034296	0.056161826	0.318482713	-0.048723766	-0.464044698	-0.697541764	-0.036569784	-0.124027691	-0.059765183	-0.269565288	-0.000341269	-0.528363738	0.257368962	-0.204642467	-0.467723837	-0.231283112	-0.174208115	-0.302841816
-4.684444166	-0.932205787	0.160852712	0.645425761	-0.32337608	-0.601442909	-0.244601632	-0.188526441	-0.49332291	0.30867198	0.254900234	0.06640186	-0.589205357	-0.496588186	-0.51641846	0.263504829	0.128604538	-0.441069553	-0.07174673	-0.485943779	-0.232802281	0.176010399	0.05257491	0.074119469	-0.091694986	0.439964921	-0.166156792	0.135803181	0.338672998	-0.051536636	-0.99863526	0.045400429	-0.322782087	0.056563375	0.317073066	-0.048219413	-0.464018222	-0.696371802	-0.036658281	-0.124832546	-0.059132203	-0.270861805	0.000149132	-0.528201883	0.256670002	-0.204459445	-0.467555744	-0.23121586	-0.173877327	-0.300144376
-4.683461126	-0.931342358	0.160165947	0.646084941	-0.322272524	-0.603199661	-0.242713573	-0.189632249	-0.494031237	0.308337695	0.255442869	0.066136424	-0.590575013	-0.497069613	-0.515859606	0.264257635	0.129274293	-0.440300086	-0.071873497	-0.486398424	-0.234021361	0.176960585	0.054108122	0.073761985	-0.090718466	0.438792204	-0.167132252	0.135495027	0.339437922	-0.051778339	-0.998783231	0.046096441	-0.321545578	0.056975259	0.31565981	-0.047715825	-0.463993284	-0.695194173	-0.036752041	-0.125638174	-0.058492515	-0.272150011	0.000635932	-0.528035576	0.255969888	-0.204274409	-0.467381683	-0.231153481	-0.17354636	-0.297446681
-4.682478086	-0.930473976	0.159475209	0.646741498	-0.321173078	-0.604953433	-0.24081825	-0.190740475	-0.494736583	0.308004551	0.255978124	0.065859013	-0.591926453	-0.497537394	-0.515294576	0.265003957	0.129941754	-0.439526695	-0.071987094	-0.486834836	-0.235235184	0.177910854	0.055635944	0.073385698	-0.089743297	0.43759325	-0.168120332	0.135171647	0.340213194	-0.052024631	-0.998910952	0.046755546	-0.320324825	0.057397363	0.314243079	-0.047212996	-0.463969972	-0.694009066	-0.036851026	-0.126444548	-0.057846123	-0.273429893	0.001119079	-0.527864805	0.255268768	-0.204087375	-0.467201699	-0.231095973	-0.173215238	-0.294748988
-4.681495046	-0.929600727	0.158780592	0.64739541	-0.320077742	-0.60670412	-0.238915782	-0.19185099	-0.495438877	0.307672566	0.256505928	0.065569604	-0.593259669	-0.497991359	-0.514723469	0.265743632	0.130606832	-0.438749506	-0.072087564	-0.487253059	-0.236443617	0.178861097	0.057158344	0.072990753	-0.088769473	0.436368068	-0.169120976	0.134833135	0.340998747	-0.052275518	-0.999018463	0.047377687	-0.319119879	0.057829568	0.312823006	-0.046710925	-0.463948373	-0.692816671	-0.036955203	-0.127251639	-0.057193031	-0.274701439	0.001598524	-0.52768956	0.254566794	-0.203898357	-0.467015838	-0.231043332	-0.172883986	-0.292051552
-4.680512006	-0.928722699	0.158082189	0.64804666	-0.318986519	-0.608451619	-0.237006288	-0.192963667	-0.496138051	0.307341759	0.257026215	0.065268175	-0.594574655	-0.49843134	-0.514146385	0.266476501	0.131269437	-0.437968643	-0.072174951	-0.487653136	-0.23764653	0.179811207	0.058675288	0.072577301	-0.08779699	0.435116673	-0.170134126	0.134479592	0.341794511	-0.052531001	-0.999105804	0.047962811	-0.317930791	0.058271756	0.311399725	-0.046209609	-0.463928576	-0.691617179	-0.037064534	-0.128059418	-0.056533242	-0.27596464	0.002074215	-0.527509833	0.253864113	-0.20370737	-0.466824145	-0.230995555	-0.172552627	-0.289354631
-4.679528966	-0.927839982	0.157380093	0.648695225	-0.317899407	-0.610195826	-0.235089886	-0.194078376	-0.496834036	0.307012146	0.257538914	0.064954707	-0.595871408	-0.498857169	-0.513563423	0.267202402	0.131929482	-0.43718423	-0.072249299	-0.488035115	-0.238843791	0.180761076	0.060186745	0.072145495	-0.086825841	0.43383908	-0.171159725	0.134111114	0.342600414	-0.052791087	-0.999173017	0.048510871	-0.31675761	0.058723808	0.309973371	-0.045709049	-0.463910668	-0.690410783	-0.037178985	-0.128867855	-0.055866763	-0.277219485	0.002546101	-0.527325615	0.253160875	-0.20351443	-0.466626668	-0.230952638	-0.172221187	-0.286658481
-4.678545926	-0.926952662	0.156674396	0.649341085	-0.316816408	-0.611936638	-0.233166692	-0.195194988	-0.497526765	0.306683744	0.258043961	0.064629183	-0.597149929	-0.499268681	-0.51297468	0.267921179	0.132586876	-0.436396394	-0.072310655	-0.488399046	-0.240035271	0.181710597	0.061692684	0.071695488	-0.085856024	0.432535311	-0.17219771	0.133727801	0.343416384	-0.053055777	-0.99922015	0.049021825	-0.31560038	0.059185604	0.30854408	-0.045209244	-0.463894736	-0.689197676	-0.037298521	-0.12967692	-0.055193598	-0.278465966	0.003014133	-0.5271369	0.252457229	-0.203319553	-0.466423456	-0.230914576	-0.171889689	-0.283963356
-4.677562886	-0.926060828	0.155965188	0.649984221	-0.31573752	-0.61367395	-0.231236822	-0.196313375	-0.49821617	0.306356567	0.258541287	0.064291587	-0.598410219	-0.499665711	-0.512380256	0.268632672	0.13324153	-0.43560526	-0.072359063	-0.488744983	-0.241220841	0.182659662	0.063193075	0.071227437	-0.084887535	0.431205388	-0.17324802	0.133329754	0.344242348	-0.053325075	-0.999247252	0.049495636	-0.314459145	0.059657026	0.307111991	-0.044710197	-0.463880866	-0.687978052	-0.037423108	-0.130486582	-0.054513754	-0.279704076	0.00347826	-0.526943681	0.251753321	-0.203122756	-0.466214558	-0.230881364	-0.17155816	-0.281269512
-4.676579846	-0.925164568	0.155252561	0.650624611	-0.314662742	-0.615407659	-0.229300391	-0.197433408	-0.498902185	0.306030628	0.259030827	0.063941904	-0.599652286	-0.500048095	-0.511780247	0.269336727	0.133893352	-0.434810953	-0.072394571	-0.48907298	-0.242400376	0.183608166	0.064687889	0.070741501	-0.083920372	0.429849337	-0.174310589	0.132917074	0.345078231	-0.053598983	-0.999254373	0.049932271	-0.313333947	0.060137951	0.305677241	-0.044211911	-0.463869145	-0.686752105	-0.03755271	-0.131296811	-0.053827237	-0.280933809	0.003938431	-0.526745952	0.251049299	-0.202924058	-0.466000024	-0.230852996	-0.171226624	-0.278577204
-4.675596806	-0.92426397	0.154536605	0.651262235	-0.313592073	-0.617137662	-0.227357513	-0.198554958	-0.499584746	0.30570594	0.259512516	0.063580124	-0.600876137	-0.500415672	-0.511174751	0.270033187	0.134542253	-0.434013601	-0.072417227	-0.489383095	-0.243573749	0.184556	0.066177098	0.070237841	-0.082954533	0.428467188	-0.175385351	0.132489864	0.345923958	-0.053877505	-0.999241568	0.050331705	-0.312224824	0.06062826	0.30423997	-0.043714389	-0.463859658	-0.68552003	-0.037687293	-0.132107574	-0.053134055	-0.282155159	0.004394596	-0.526543709	0.25034531	-0.202723476	-0.465779907	-0.230829465	-0.170895107	-0.275886687
-4.674613767	-0.923359124	0.15381741	0.651897073	-0.312525511	-0.618863855	-0.2254083	-0.199677896	-0.500263787	0.305382514	0.25998629	0.063206237	-0.602081786	-0.500768279	-0.510563865	0.270721899	0.13518814	-0.433213328	-0.072427079	-0.48967539	-0.244740834	0.18550306	0.067660675	0.06971662	-0.081990016	0.427058975	-0.176472239	0.132048226	0.346779452	-0.054160641	-0.999208894	0.050693913	-0.311131812	0.061127831	0.302800316	-0.043217637	-0.46385249	-0.684282024	-0.037826823	-0.132918839	-0.052434217	-0.283368121	0.004846705	-0.526336949	0.2496415	-0.202521029	-0.465554258	-0.230810766	-0.170563634	-0.273198215
-4.673630727	-0.922450118	0.153095065	0.652529104	-0.311463054	-0.620586135	-0.223452865	-0.200802092	-0.500939245	0.30506036	0.260452085	0.062820234	-0.603269245	-0.501105758	-0.509947685	0.271402711	0.135830924	-0.432410262	-0.072424177	-0.489949927	-0.24590151	0.186449239	0.069138592	0.069178003	-0.081026822	0.425624732	-0.177571182	0.131592265	0.347644633	-0.054448394	-0.999156411	0.05101888	-0.310054945	0.061636542	0.301358422	-0.04272166	-0.463847728	-0.683038282	-0.037971267	-0.133730573	-0.05172773	-0.284572693	0.005294708	-0.526125669	0.248938015	-0.202316737	-0.465323132	-0.23079689	-0.170232233	-0.270512042
-4.672647687	-0.92153704	0.152369658	0.653158307	-0.3104047	-0.622304398	-0.221491318	-0.201927419	-0.501611057	0.304739487	0.260909838	0.062422111	-0.604438534	-0.501427952	-0.509326307	0.27207547	0.136470511	-0.431604529	-0.07240857	-0.490206772	-0.247055653	0.187394431	0.070610825	0.068622158	-0.080064951	0.4241645	-0.178682108	0.131122086	0.348519423	-0.054740765	-0.999084181	0.051306593	-0.308994255	0.062154272	0.299914428	-0.042226466	-0.463845454	-0.681789003	-0.03812059	-0.134542742	-0.051014604	-0.285768872	0.005738554	-0.525909867	0.248235	-0.20211062	-0.465086584	-0.23078783	-0.169900927	-0.267828422
-4.671664647	-0.92061998	0.151641279	0.653784661	-0.309350445	-0.624018541	-0.21952377	-0.203053747	-0.502279161	0.304419904	0.261359489	0.062011863	-0.605589672	-0.501734702	-0.508699827	0.272740027	0.137106811	-0.430796254	-0.072380309	-0.490445994	-0.248203142	0.188338531	0.072077348	0.068049253	-0.079104404	0.42267832	-0.179804944	0.130637794	0.349403742	-0.055037755	-0.998992269	0.051557044	-0.307949771	0.062680897	0.298468476	-0.041732064	-0.463845753	-0.680534383	-0.038274759	-0.135355314	-0.05029485	-0.286956656	0.006178194	-0.525689543	0.247532599	-0.201902699	-0.464844668	-0.230783578	-0.169569745	-0.265147606
-4.670681607	-0.919699027	0.150910013	0.654408146	-0.308300288	-0.625728462	-0.21755033	-0.204180947	-0.502943495	0.304101616	0.261800975	0.061589488	-0.606722683	-0.502025854	-0.50806834	0.273396233	0.13773973	-0.429985566	-0.072339446	-0.490667665	-0.249343859	0.189281433	0.073538137	0.06745946	-0.078145182	0.421166239	-0.180939614	0.130139497	0.350297507	-0.055339364	-0.998880744	0.051770233	-0.306921519	0.063216295	0.297020711	-0.041238463	-0.463848709	-0.67927462	-0.038433741	-0.136168254	-0.049568478	-0.288136045	0.006613578	-0.525464695	0.246830957	-0.201692996	-0.464597441	-0.230784126	-0.169238713	-0.262469849
-4.669698567	-0.918774268	0.150175948	0.655028741	-0.307254223	-0.627434056	-0.215571106	-0.20530889	-0.503603998	0.303784631	0.262234237	0.061154987	-0.607837593	-0.502301255	-0.507431941	0.27404394	0.138369176	-0.429172591	-0.072286034	-0.490871856	-0.250477684	0.190223035	0.07499317	0.066852951	-0.077187288	0.419628304	-0.182086042	0.129627301	0.351200635	-0.055645592	-0.998749675	0.051946161	-0.305909525	0.063760342	0.295571274	-0.040745673	-0.463854403	-0.678009915	-0.038597503	-0.136981526	-0.0488355	-0.28930704	0.007044657	-0.525235326	0.246130216	-0.201481531	-0.464344962	-0.230789462	-0.168907857	-0.2597954
-4.668715527	-0.917845794	0.149439171	0.655646425	-0.306212248	-0.629135222	-0.213586205	-0.206437449	-0.504260612	0.303468952	0.262659216	0.060708361	-0.608934431	-0.502560752	-0.506790724	0.274683003	0.138995056	-0.428357455	-0.072220126	-0.491058645	-0.2516045	0.19116323	0.076442425	0.066229903	-0.076230726	0.418064569	-0.183244148	0.129101315	0.352113042	-0.055956441	-0.998599135	0.052084836	-0.30491381	0.064312916	0.294120312	-0.040253706	-0.46386292	-0.676740465	-0.038766012	-0.137795096	-0.048095927	-0.290469642	0.00747138	-0.525001437	0.245430519	-0.201268328	-0.464087289	-0.230799579	-0.168577204	-0.257124513
-4.667732487	-0.916913693	0.148699767	0.656261178	-0.305174359	-0.630831856	-0.211595733	-0.207566494	-0.504913277	0.303154583	0.263075852	0.060249615	-0.610013229	-0.502804196	-0.506144782	0.275313276	0.139617277	-0.427540285	-0.072141775	-0.491228111	-0.252724191	0.192101915	0.077885879	0.065590492	-0.0752755	0.416475088	-0.184413853	0.128561648	0.353034642	-0.056271908	-0.998429201	0.052186272	-0.303934394	0.064873891	0.292667969	-0.039762575	-0.46387434	-0.67546647	-0.038939236	-0.138608928	-0.047349773	-0.291623852	0.007893699	-0.524763031	0.244732008	-0.201053409	-0.463824481	-0.230814465	-0.168246782	-0.254457438
-4.666749447	-0.915978054	0.147957821	0.656872977	-0.304140551	-0.632523856	-0.209599796	-0.208695897	-0.505561935	0.302841529	0.263484089	0.059778755	-0.611074022	-0.503031437	-0.505494209	0.275934616	0.140235746	-0.426721208	-0.072051037	-0.491380334	-0.253836643	0.193038988	0.079323512	0.064934897	-0.074321614	0.41485992	-0.185595073	0.128008409	0.35396535	-0.056591993	-0.99823995	0.052250486	-0.302971293	0.065443144	0.29121439	-0.039272294	-0.463888744	-0.67418813	-0.039117141	-0.139422985	-0.046597051	-0.292769676	0.008311565	-0.524520111	0.244034824	-0.200836799	-0.463556598	-0.23083411	-0.167916619	-0.251794424
-4.665766407	-0.915038966	0.147213418	0.657481802	-0.30311082	-0.634211119	-0.207598499	-0.20982553	-0.506206529	0.302529789	0.26388387	0.059295788	-0.612116848	-0.503242328	-0.504839096	0.276546881	0.140850369	-0.425900351	-0.071947968	-0.491515398	-0.254941743	0.193974345	0.080755305	0.064263299	-0.073369074	0.413219126	-0.186787724	0.127441709	0.354905077	-0.056916695	-0.998031464	0.052277502	-0.302024523	0.066020549	0.289759722	-0.038782878	-0.463906214	-0.672905646	-0.039299697	-0.140237231	-0.045837776	-0.293907116	0.008724929	-0.524272681	0.243339108	-0.200618522	-0.463283703	-0.230858502	-0.167586742	-0.249135721
-4.664783367	-0.914096518	0.146466642	0.658087633	-0.302085162	-0.635893545	-0.205591943	-0.210955264	-0.506847002	0.302219364	0.264275139	0.058800725	-0.613141748	-0.503436723	-0.504179537	0.27714993	0.141461053	-0.42507784	-0.071832624	-0.49163339	-0.25603938	0.194907883	0.082181238	0.06357588	-0.072417887	0.411552771	-0.187991721	0.126861659	0.355853734	-0.057246011	-0.997803826	0.052267345	-0.301094097	0.066605983	0.288304112	-0.038294343	-0.463926829	-0.671619218	-0.039486872	-0.141051628	-0.045071962	-0.295036178	0.009133741	-0.524020748	0.242644999	-0.200398601	-0.463005857	-0.23088763	-0.167257178	-0.246481579
-4.663800327	-0.913150799	0.145717577	0.658690448	-0.301063571	-0.637571029	-0.203580233	-0.212084973	-0.507483298	0.301910256	0.264657842	0.058293578	-0.614148763	-0.503614481	-0.503515623	0.277743623	0.142067702	-0.424253802	-0.071705062	-0.491734397	-0.257129442	0.195839501	0.083601294	0.062872823	-0.071468059	0.409860923	-0.189206976	0.126268372	0.356811232	-0.057579941	-0.997557123	0.052220051	-0.300180023	0.067199319	0.286847707	-0.037806705	-0.463950669	-0.670329047	-0.039678633	-0.141866139	-0.044299625	-0.296156868	0.009537954	-0.523764317	0.241952636	-0.200177063	-0.462723123	-0.230921481	-0.166927957	-0.243832245
-4.662817287	-0.912201898	0.144966305	0.659290225	-0.300046042	-0.639243472	-0.201563468	-0.213214529	-0.508115363	0.301602461	0.265031924	0.05777436	-0.615137942	-0.503775457	-0.502847445	0.278327825	0.142670224	-0.423428365	-0.071565341	-0.491818512	-0.258211821	0.196769096	0.085015455	0.062154316	-0.070519598	0.408143652	-0.1904334	0.125661958	0.357777478	-0.05791848	-0.997291443	0.052135655	-0.29928231	0.067800433	0.285390654	-0.037319984	-0.463977812	-0.669035335	-0.039874949	-0.142680725	-0.043520783	-0.297269193	0.009937518	-0.523503395	0.241262158	-0.199953933	-0.462435567	-0.230960042	-0.166599107	-0.241187967
-4.661834247	-0.911249903	0.144212909	0.659886944	-0.29903257	-0.640910771	-0.199541751	-0.214343804	-0.508743143	0.301295979	0.265397334	0.057243088	-0.616109332	-0.503919513	-0.502175092	0.278902396	0.143268522	-0.422601653	-0.071413519	-0.491885827	-0.25928641	0.197696569	0.086423704	0.061420545	-0.069572514	0.406401033	-0.191670903	0.125042533	0.35875238	-0.058261626	-0.997006878	0.052014202	-0.298400962	0.068409199	0.283933102	-0.036834198	-0.464008337	-0.667738282	-0.04007579	-0.143495348	-0.042735451	-0.298373162	0.010332387	-0.52323799	0.240573702	-0.199729238	-0.462143252	-0.2310033	-0.166270656	-0.238548992
-4.660851207	-0.910294904	0.14345747	0.660480583	-0.29802315	-0.642572825	-0.19751518	-0.215472671	-0.509366585	0.300990805	0.265754018	0.05669978	-0.617062985	-0.50404651	-0.501498655	0.279467205	0.143862504	-0.421773794	-0.071249657	-0.491936439	-0.260353101	0.198621819	0.087826025	0.0606717	-0.068626815	0.404633143	-0.192919391	0.124410209	0.359735845	-0.058609377	-0.996703521	0.051855737	-0.297535983	0.06902549	0.2824752	-0.036349367	-0.464042321	-0.66643809	-0.040281125	-0.144309968	-0.041943648	-0.299468782	0.010722511	-0.522968111	0.239887405	-0.199503004	-0.461846244	-0.231051241	-0.165942634	-0.235915564
-4.659868167	-0.90933699	0.14270007	0.661071122	-0.297017777	-0.644229533	-0.195483854	-0.216601004	-0.509985635	0.300686936	0.266101927	0.056144454	-0.617998956	-0.504156312	-0.500818222	0.280022115	0.144452075	-0.420944914	-0.071073815	-0.491970446	-0.261411792	0.199544746	0.089222405	0.059907971	-0.067682512	0.402840063	-0.19417877	0.1237651	0.360727777	-0.058961727	-0.99638147	0.051660315	-0.296687372	0.069649181	0.281017097	-0.035865514	-0.46407984	-0.665134961	-0.040490922	-0.145124546	-0.041145393	-0.300556064	0.011107843	-0.522693768	0.239203401	-0.199275259	-0.461544611	-0.231103851	-0.165615068	-0.23328793
-4.658885127	-0.908376247	0.141940789	0.661658539	-0.296016444	-0.645880794	-0.193447871	-0.217728676	-0.510600243	0.300384367	0.266441011	0.055577134	-0.618917302	-0.504248785	-0.500133883	0.280566997	0.145037138	-0.420115139	-0.070886054	-0.491987948	-0.262462378	0.20046525	0.090612828	0.059129551	-0.066739616	0.401021875	-0.195448945	0.123107323	0.361728081	-0.059318672	-0.996040823	0.051427992	-0.295855127	0.070280145	0.279558941	-0.035382661	-0.464120972	-0.663829096	-0.040705152	-0.145939042	-0.040340705	-0.301635018	0.011488336	-0.522414971	0.238521827	-0.19904603	-0.461238419	-0.231161114	-0.16528799	-0.230666334
-4.657902087	-0.907412766	0.141179706	0.662242812	-0.295019146	-0.647526508	-0.191407327	-0.218855562	-0.511210358	0.300083092	0.26677122	0.054997843	-0.619818083	-0.504323795	-0.499445725	0.28110172	0.1456176	-0.419284595	-0.070686437	-0.491989049	-0.263504759	0.201383233	0.091997281	0.058336633	-0.065798139	0.399178666	-0.196729818	0.122436993	0.362736659	-0.059680209	-0.995681681	0.05115883	-0.295039243	0.070918256	0.278100884	-0.034900831	-0.464165791	-0.662520699	-0.040923785	-0.146753416	-0.039529604	-0.302705655	0.011863943	-0.522131732	0.237842817	-0.198815346	-0.460927737	-0.231223015	-0.164961429	-0.228051019
-4.656919047	-0.906446635	0.140416903	0.66282392	-0.294025877	-0.649166575	-0.189362318	-0.219981535	-0.511815929	0.299783103	0.267092508	0.054406607	-0.620701362	-0.504381214	-0.498753835	0.281626154	0.146193364	-0.418453407	-0.070475027	-0.491973854	-0.264538833	0.202298596	0.093375752	0.057529413	-0.064858093	0.397310527	-0.198021289	0.121754225	0.363753412	-0.060046331	-0.995304149	0.050852897	-0.294239714	0.071563387	0.276643074	-0.034420048	-0.464214372	-0.661209969	-0.041146791	-0.147567625	-0.038712113	-0.303767989	0.012234615	-0.521844062	0.237166502	-0.198583235	-0.460612635	-0.231289539	-0.164635413	-0.225442228
-4.655936007	-0.905477941	0.139652457	0.663401842	-0.293036631	-0.650800895	-0.18731294	-0.22110647	-0.512416909	0.299484393	0.267404826	0.053803454	-0.621567204	-0.504420912	-0.498058299	0.282140173	0.146764337	-0.417621702	-0.070251889	-0.491942471	-0.265564503	0.203211243	0.094748228	0.056708088	-0.063919492	0.395417548	-0.19932326	0.121059137	0.364778242	-0.060417033	-0.994908334	0.050510265	-0.29345653	0.072215411	0.275185662	-0.033940339	-0.464266788	-0.65989711	-0.041374139	-0.14838163	-0.037888252	-0.304822032	0.012600308	-0.521551975	0.236493016	-0.198349727	-0.460293182	-0.231360668	-0.164309975	-0.222840203
-4.654952967	-0.904506774	0.138886446	0.663976557	-0.292051403	-0.652429367	-0.185259285	-0.222230243	-0.513013248	0.299186954	0.267708131	0.053188413	-0.622415676	-0.504442763	-0.497359204	0.282643652	0.147330422	-0.416789604	-0.070017085	-0.491895011	-0.266581671	0.204121076	0.096114698	0.055872855	-0.06298235	0.393499827	-0.200635626	0.120351846	0.365811047	-0.060792309	-0.994494344	0.050131011	-0.292689679	0.072874202	0.2737288	-0.03346173	-0.464323113	-0.658582323	-0.041605802	-0.149195388	-0.037058045	-0.305867798	0.012960973	-0.521255484	0.235822491	-0.198114851	-0.459969448	-0.231436387	-0.163985143	-0.220245183
-4.653969927	-0.90353322	0.138118948	0.664548042	-0.291070185	-0.654051894	-0.183201446	-0.223352729	-0.5136049	0.298890776	0.268002376	0.052561516	-0.623246851	-0.504446643	-0.496656635	0.283136466	0.147891525	-0.415957238	-0.069770684	-0.491831584	-0.267590242	0.205027999	0.097475152	0.055023914	-0.062046682	0.391557462	-0.201958284	0.11963247	0.366851726	-0.061172152	-0.994062292	0.049715216	-0.291939146	0.073539631	0.272272636	-0.032984249	-0.464383419	-0.65726581	-0.04184175	-0.150008857	-0.036221515	-0.306905302	0.013316566	-0.520954605	0.235155055	-0.197878638	-0.459641507	-0.231516676	-0.163660948	-0.21765741
-4.652986887	-0.902557368	0.137350041	0.665116277	-0.290092973	-0.655668375	-0.181139517	-0.224473803	-0.514191818	0.298595848	0.268287519	0.051922797	-0.624060801	-0.504432429	-0.495950676	0.283618493	0.148447549	-0.415124729	-0.06951275	-0.491752306	-0.268590123	0.205931917	0.09882958	0.054161466	-0.061112504	0.389590555	-0.203291129	0.118901126	0.367900176	-0.061556556	-0.99361229	0.049262968	-0.291204915	0.074211573	0.270817323	-0.032507924	-0.464447778	-0.655947773	-0.042081954	-0.150821995	-0.035378686	-0.30793456	0.013667039	-0.520649352	0.23449084	-0.197641118	-0.459309428	-0.23160152	-0.163337422	-0.215077122
-4.652003847	-0.901579306	0.136579801	0.66568124	-0.28911976	-0.657278713	-0.179073587	-0.225593343	-0.514773955	0.29830216	0.268563517	0.051272291	-0.624857602	-0.504400002	-0.495241411	0.284089612	0.148998399	-0.414292202	-0.069243351	-0.491657294	-0.269581219	0.206832734	0.100177974	0.053285712	-0.060179833	0.38759921	-0.204634054	0.118157934	0.368956291	-0.061945513	-0.993144457	0.048774356	-0.290486966	0.074889899	0.269363011	-0.032032785	-0.46451626	-0.654628412	-0.042326385	-0.151634758	-0.034529583	-0.308955589	0.014012349	-0.520339742	0.233829973	-0.197402322	-0.458973287	-0.231690898	-0.163014595	-0.212504556
-4.651020807	-0.900599121	0.135808303	0.66624291	-0.28815054	-0.658882809	-0.177003748	-0.226711225	-0.515351268	0.298009699	0.268830329	0.050610036	-0.625637333	-0.504349245	-0.494528922	0.284549705	0.14954398	-0.413459781	-0.068962556	-0.491546667	-0.270563442	0.207730357	0.101520324	0.052396857	-0.059248686	0.385583536	-0.20598695	0.117403013	0.370019967	-0.062339015	-0.992658909	0.048249478	-0.289785278	0.075574482	0.267909851	-0.031558863	-0.464588935	-0.653307931	-0.042575016	-0.152447102	-0.033674233	-0.309968405	0.014352448	-0.520025793	0.233172581	-0.197162281	-0.458633157	-0.231784792	-0.162692499	-0.209939949
-4.650037767	-0.8996169	0.135035624	0.666801264	-0.287185307	-0.660480565	-0.174930087	-0.227827326	-0.515923712	0.297718453	0.269087915	0.049936071	-0.626400076	-0.50428004	-0.493813293	0.284998654	0.150084195	-0.41262759	-0.068670432	-0.491420546	-0.271536702	0.208624692	0.102856623	0.051495104	-0.058319081	0.383543643	-0.207349708	0.116636482	0.371091098	-0.062737053	-0.99215577	0.047688435	-0.289099826	0.076265195	0.266457995	-0.03108619	-0.464665873	-0.651986528	-0.042827818	-0.153258985	-0.032812663	-0.310973028	0.014687293	-0.519707521	0.232518792	-0.196921027	-0.458289111	-0.231883183	-0.162371166	-0.207383538
-4.649054727	-0.89863273	0.134261837	0.667356282	-0.286224055	-0.662071884	-0.172852693	-0.228941525	-0.516491244	0.297428407	0.269336236	0.049250438	-0.627145913	-0.504192276	-0.493094605	0.285436343	0.15061895	-0.411795751	-0.068367051	-0.491279055	-0.272500911	0.209515646	0.104186864	0.05058066	-0.057391037	0.381479644	-0.208722216	0.115858462	0.372169576	-0.063139619	-0.991635162	0.047091331	-0.288430584	0.076961911	0.265007594	-0.030614797	-0.464747141	-0.650664406	-0.043084764	-0.154070361	-0.0319449	-0.311969475	0.015016839	-0.519384947	0.23186873	-0.196678592	-0.457941226	-0.23198605	-0.162050626	-0.204835556
-4.648071687	-0.897646699	0.133487017	0.667907942	-0.285266778	-0.663656669	-0.170771655	-0.2300537	-0.517053822	0.297139548	0.269575253	0.048553181	-0.627874933	-0.504085841	-0.492372938	0.285862659	0.151148149	-0.410964389	-0.068052483	-0.491122319	-0.273455984	0.210403128	0.105511041	0.04965373	-0.056464575	0.379391658	-0.21010436	0.115069073	0.373255291	-0.063546704	-0.991097211	0.046458278	-0.287777523	0.0776645	0.263558798	-0.03014472	-0.464832806	-0.649341766	-0.043345827	-0.154881187	-0.031070972	-0.312957768	0.015341041	-0.519058088	0.23122252	-0.196435009	-0.457589577	-0.232093374	-0.161730912	-0.202296238
-4.647088647	-0.896658893	0.132711239	0.668456223	-0.28431347	-0.665234823	-0.168687057	-0.231163729	-0.517611404	0.29685186	0.26980493	0.047844344	-0.628587222	-0.503960626	-0.491648373	0.286277489	0.151671695	-0.410133625	-0.067726799	-0.490950465	-0.274401836	0.211287046	0.106829149	0.048714524	-0.055539714	0.377279802	-0.211496027	0.114268436	0.374348134	-0.063958297	-0.990542047	0.045789391	-0.287140612	0.078372837	0.26211176	-0.029675992	-0.464922937	-0.648018806	-0.043610979	-0.155691416	-0.03019091	-0.313937927	0.015659855	-0.518726966	0.230580286	-0.196190311	-0.457234241	-0.232205133	-0.161412057	-0.199765815
-4.646105607	-0.895669398	0.131934574	0.669001102	-0.283364126	-0.666806249	-0.166598986	-0.232271493	-0.518163949	0.296565327	0.270025232	0.047123974	-0.629282874	-0.503816525	-0.490920989	0.286680723	0.152189495	-0.409303583	-0.067390072	-0.490763625	-0.275338384	0.21216731	0.108141182	0.047763249	-0.054616477	0.375144201	-0.212897101	0.113456672	0.375447994	-0.064374389	-0.989969799	0.04508479	-0.286519816	0.079086793	0.260666629	-0.02920865	-0.465017596	-0.646695727	-0.043880194	-0.156501005	-0.029304743	-0.314909972	0.015973238	-0.518391602	0.229942149	-0.19594453	-0.456875295	-0.232321306	-0.161094093	-0.19724452
-4.645122567	-0.894678302	0.131157095	0.669542558	-0.28241874	-0.668370852	-0.164507525	-0.233376872	-0.518711418	0.296279932	0.270236124	0.046392122	-0.629961982	-0.503653433	-0.490190864	0.287072252	0.152701451	-0.408474384	-0.067042374	-0.490561929	-0.276265549	0.21304383	0.109447135	0.046800115	-0.053694885	0.372984979	-0.214307464	0.112633902	0.376554758	-0.064794968	-0.989380601	0.044344598	-0.2859151	0.079806241	0.259223557	-0.028742729	-0.465116851	-0.645372729	-0.044153444	-0.157309907	-0.028412504	-0.315873927	0.016281146	-0.518052017	0.229308231	-0.195697701	-0.456512817	-0.23244187	-0.160777052	-0.194732582
-4.644139527	-0.893685689	0.130378875	0.67008057	-0.281477306	-0.669928537	-0.16241276	-0.234479746	-0.519253772	0.295995659	0.270437573	0.045648837	-0.630624643	-0.50347125	-0.489458077	0.287451968	0.153207468	-0.40764615	-0.066683781	-0.490345512	-0.277183251	0.213916518	0.110747006	0.045825335	-0.052774961	0.370802265	-0.215726998	0.111800249	0.377668314	-0.065220023	-0.988774589	0.043568945	-0.285326424	0.080531053	0.257782695	-0.028278268	-0.465220764	-0.64405001	-0.044430704	-0.158118075	-0.027514222	-0.316829814	0.016583537	-0.517708234	0.228678652	-0.195449857	-0.456146886	-0.232566804	-0.160460968	-0.19223023
-4.643156487	-0.892691646	0.129599984	0.670615116	-0.280539819	-0.671479208	-0.160314772	-0.235579996	-0.519790972	0.295712489	0.270629547	0.044894173	-0.631270955	-0.503269876	-0.488722703	0.287819768	0.153707452	-0.406819002	-0.066314366	-0.49011451	-0.278091412	0.214785285	0.112040791	0.044839118	-0.05185673	0.36859619	-0.217155582	0.110955835	0.378788547	-0.065649542	-0.988151899	0.042757964	-0.284753749	0.081261102	0.256344192	-0.027815304	-0.465329398	-0.642727769	-0.044711949	-0.158925464	-0.026609933	-0.317777657	0.016880368	-0.517360277	0.22805353	-0.195201033	-0.45577758	-0.232696084	-0.160145874	-0.189737692
-4.642173447	-0.891696258	0.128820493	0.671146174	-0.279606273	-0.673022771	-0.158213643	-0.236677506	-0.520322981	0.295430404	0.270812014	0.044128185	-0.63190102	-0.503049214	-0.48798482	0.288175548	0.154201307	-0.405993059	-0.065934205	-0.48986906	-0.278989957	0.215650044	0.113328488	0.043841678	-0.050940215	0.366366888	-0.218593096	0.110100782	0.379915341	-0.066083513	-0.987512672	0.041911795	-0.284197029	0.08199626	0.254908201	-0.027353878	-0.465442815	-0.641406205	-0.044997151	-0.159732028	-0.02569967	-0.318717481	0.017171596	-0.517008168	0.227432984	-0.194951264	-0.455404981	-0.232829687	-0.159831803	-0.187255194
-4.641190407	-0.89069961	0.128040474	0.671673724	-0.278676664	-0.674559131	-0.156109454	-0.237772157	-0.520849763	0.295149382	0.270984946	0.043350929	-0.632514941	-0.50280917	-0.487244503	0.288519205	0.154688937	-0.405168444	-0.065543376	-0.489609303	-0.279878812	0.216510709	0.114610095	0.042833229	-0.050025443	0.364114496	-0.220039416	0.109235213	0.381048579	-0.066521923	-0.986857051	0.04103058	-0.283656221	0.082736399	0.25347487	-0.026894029	-0.465561076	-0.640085513	-0.045286286	-0.160537718	-0.024783466	-0.31964931	0.017457181	-0.516651934	0.226817129	-0.194700583	-0.455029167	-0.23296759	-0.159518789	-0.184782962
-4.640207367	-0.889701788	0.127259995	0.672197743	-0.277750985	-0.676088196	-0.154002285	-0.238863832	-0.521371282	0.294869406	0.271148314	0.042562464	-0.633112826	-0.502549652	-0.486501826	0.288850641	0.155170248	-0.404345274	-0.065141955	-0.489335381	-0.280757904	0.217367195	0.11588561	0.041813984	-0.049112439	0.361839154	-0.221494419	0.108359251	0.382188144	-0.066964759	-0.986185179	0.040114466	-0.283131275	0.083481393	0.252044349	-0.026435798	-0.465684241	-0.638765893	-0.045579328	-0.161342487	-0.02386136	-0.320573171	0.01773708	-0.5162916	0.226206082	-0.194449026	-0.454650221	-0.233109767	-0.159206866	-0.18232122
-4.639224327	-0.888702876	0.126479125	0.672718211	-0.276829234	-0.677609871	-0.151892216	-0.239952417	-0.521887503	0.294590453	0.271302091	0.04176285	-0.633694783	-0.502270571	-0.485756863	0.289169756	0.155645144	-0.403523669	-0.06473002	-0.489047438	-0.281627163	0.218219417	0.117155033	0.04078416	-0.048201231	0.359541004	-0.222957979	0.10747302	0.383333918	-0.067412007	-0.985497203	0.039163605	-0.28262214	0.084231114	0.250616789	-0.025979228	-0.465812369	-0.637447538	-0.045876254	-0.162146288	-0.022933385	-0.321489091	0.018011253	-0.515927191	0.225599956	-0.194196629	-0.454268223	-0.233256194	-0.158896069	-0.179870189
-4.638241287	-0.887702959	0.125697934	0.673235105	-0.275911404	-0.679124065	-0.149779325	-0.241037795	-0.522398392	0.294312503	0.271446251	0.04095215	-0.634260922	-0.50197184	-0.485009686	0.289476456	0.156113532	-0.402703748	-0.064307652	-0.488745619	-0.28248652	0.219067291	0.118418363	0.03974397	-0.047291845	0.357220193	-0.224429969	0.106576642	0.384485779	-0.067863652	-0.984793273	0.038178153	-0.282128765	0.084985434	0.249192337	-0.025524362	-0.465945518	-0.636130646	-0.046177038	-0.162949073	-0.021999582	-0.322397097	0.01827966	-0.515558735	0.224998865	-0.193943427	-0.453883257	-0.233406845	-0.158586431	-0.177430092
-4.637258247	-0.88670212	0.124916488	0.673748403	-0.274997492	-0.680630685	-0.147663688	-0.242119853	-0.522903916	0.294035533	0.271580768	0.040130429	-0.634811357	-0.501653374	-0.484260369	0.289770646	0.156575315	-0.401885628	-0.063874929	-0.488430073	-0.283335908	0.219910735	0.119675601	0.038693633	-0.046384311	0.354876867	-0.225910262	0.105670242	0.385643607	-0.068319679	-0.984073538	0.037158272	-0.281651093	0.085744226	0.247771143	-0.025071242	-0.466083745	-0.634815411	-0.046481656	-0.163750793	-0.021059986	-0.323297216	0.018542259	-0.515186259	0.224402921	-0.193689456	-0.453495404	-0.233561695	-0.158277987	-0.175001149
-4.636275207	-0.885700444	0.124134857	0.674258086	-0.274087494	-0.68212964	-0.145545383	-0.243198476	-0.523404042	0.293759521	0.271705621	0.039297751	-0.635346203	-0.501315093	-0.483508982	0.290052234	0.157030399	-0.401069427	-0.063431932	-0.488100948	-0.284175262	0.220749667	0.120926748	0.037633365	-0.045478658	0.352511178	-0.227398727	0.104753944	0.38680728	-0.068780074	-0.983338153	0.036104127	-0.281189068	0.086507364	0.246353355	-0.024619915	-0.466227107	-0.633502028	-0.046790085	-0.1645514	-0.02011464	-0.324189479	0.018799011	-0.514809792	0.223812233	-0.193434752	-0.453104748	-0.233720717	-0.157970772	-0.172583577
-4.635292167	-0.884698013	0.123353106	0.674764131	-0.273181405	-0.683620838	-0.143424485	-0.244273552	-0.52389874	0.293484443	0.271820786	0.038454185	-0.635865579	-0.500956918	-0.482755595	0.290321129	0.157478691	-0.400255262	-0.062978744	-0.487758397	-0.285004519	0.221584006	0.122171806	0.036563383	-0.044574915	0.35012328	-0.228895236	0.103827871	0.387976675	-0.06924482	-0.982587273	0.035015888	-0.280742628	0.087274721	0.244939121	-0.024170426	-0.466375657	-0.632190689	-0.047102301	-0.165350845	-0.019163581	-0.325073914	0.019049878	-0.514429363	0.223226912	-0.193179352	-0.452711372	-0.233883885	-0.157664821	-0.170177595
-4.634309127	-0.883694912	0.122571303	0.675266517	-0.272279222	-0.685104189	-0.141301069	-0.245344969	-0.524387977	0.293210275	0.271926243	0.0375998	-0.636369605	-0.500578771	-0.482000278	0.290577243	0.157920096	-0.399443249	-0.062515445	-0.487402572	-0.285823617	0.222413672	0.123410775	0.035483906	-0.043673114	0.347713329	-0.230399656	0.102892149	0.389151667	-0.069713901	-0.981821054	0.033893727	-0.280311713	0.088046169	0.243528588	-0.02372282	-0.466529451	-0.630881588	-0.04741828	-0.166149079	-0.018206853	-0.325950552	0.01929482	-0.514045001	0.222647064	-0.192923292	-0.452315362	-0.234051171	-0.15736017	-0.167783417
-4.633326087	-0.882691222	0.121789512	0.675765222	-0.271380941	-0.686579602	-0.139175209	-0.246412614	-0.524871726	0.292936994	0.272021971	0.036734669	-0.636858402	-0.50018058	-0.4812431	0.290820488	0.15835452	-0.398633503	-0.062042121	-0.487033629	-0.286632496	0.223238586	0.124643658	0.034395153	-0.042773286	0.345281483	-0.231911854	0.1019469	0.390332131	-0.0701873	-0.981039657	0.032737825	-0.279896257	0.088821583	0.242121903	-0.023277146	-0.466688541	-0.629574915	-0.047738	-0.166946053	-0.017244496	-0.326819424	0.019533799	-0.513656737	0.222072798	-0.192666608	-0.451916801	-0.234222547	-0.157056854	-0.165401259
-4.632343047	-0.881687027	0.1210078	0.676260226	-0.27048656	-0.688046989	-0.137046977	-0.247476378	-0.525349956	0.292664574	0.272107953	0.035858863	-0.637332096	-0.499762273	-0.480484128	0.291050781	0.15878187	-0.39782614	-0.061558854	-0.486651724	-0.287431098	0.22405867	0.125870459	0.033297343	-0.041875462	0.342827905	-0.233431696	0.100992251	0.39151794	-0.070664999	-0.980243243	0.031548363	-0.279496193	0.089600836	0.240719213	-0.02283345	-0.466852979	-0.628270863	-0.048061438	-0.167741716	-0.016276555	-0.327680561	0.019766776	-0.513264601	0.221504218	-0.192409339	-0.451515776	-0.234397986	-0.156754909	-0.163031333
-4.631360007	-0.880682408	0.120226231	0.676751507	-0.269596075	-0.68950626	-0.134916446	-0.248536151	-0.525822639	0.29239299	0.272184172	0.034972459	-0.637790813	-0.499323783	-0.47972343	0.291268039	0.159202051	-0.397021273	-0.061065731	-0.486257016	-0.288219368	0.224873848	0.127091181	0.032190695	-0.040979678	0.340352758	-0.234959047	0.100028326	0.392708968	-0.07114698	-0.979431976	0.03032553	-0.279111453	0.090383801	0.239320662	-0.022391782	-0.467022815	-0.62696962	-0.048388572	-0.16853602	-0.015303073	-0.328533996	0.019993716	-0.512868625	0.220941428	-0.19215152	-0.451112371	-0.234577458	-0.156454371	-0.16067385
-4.630376967	-0.879677448	0.11944487	0.677239044	-0.268709484	-0.690957326	-0.132783688	-0.249591824	-0.526289747	0.292122216	0.272250612	0.034075534	-0.638234682	-0.498865044	-0.478961072	0.29147218	0.159614972	-0.396219018	-0.060562836	-0.485849664	-0.28899725	0.225684043	0.128305826	0.03107543	-0.040085964	0.33785621	-0.236493772	0.099055249	0.393905085	-0.071633225	-0.978606021	0.029069514	-0.278741965	0.091170353	0.237926396	-0.021952192	-0.467198101	-0.625671377	-0.048719379	-0.169328913	-0.014324095	-0.329379762	0.02021458	-0.512468841	0.220384532	-0.19189319	-0.450706673	-0.234760934	-0.156155275	-0.158329021
-4.629393927	-0.878672227	0.118663781	0.677722816	-0.267826786	-0.692400101	-0.130648773	-0.25064329	-0.526751255	0.291852226	0.272307258	0.033168165	-0.638663834	-0.498385993	-0.478197118	0.291663127	0.160020538	-0.395419485	-0.060050256	-0.485429831	-0.289764692	0.226489181	0.129514401	0.029951768	-0.039194358	0.33533843	-0.238035732	0.098073145	0.395106162	-0.072123715	-0.977765546	0.027780514	-0.278387655	0.091960365	0.236536559	-0.021514729	-0.467378883	-0.62437632	-0.049053839	-0.170120347	-0.013339668	-0.330217891	0.020429332	-0.512065283	0.21983363	-0.191634385	-0.450298768	-0.234948385	-0.155857659	-0.155997054
-4.628410887	-0.877666827	0.117883026	0.678202801	-0.266947977	-0.693834497	-0.12851177	-0.25169044	-0.527207137	0.291582992	0.272354097	0.032250433	-0.639078403	-0.49788657	-0.477431633	0.291840801	0.160418658	-0.394622789	-0.059528078	-0.484997681	-0.290521644	0.227289187	0.130716908	0.02881993	-0.038304892	0.332799591	-0.23958479	0.09708214	0.396312069	-0.072618429	-0.976910721	0.026458727	-0.278048447	0.092753713	0.235151295	-0.021079444	-0.467565211	-0.623084638	-0.04939193	-0.170910269	-0.012349839	-0.33104842	0.020637937	-0.511657983	0.219288823	-0.191375142	-0.449888745	-0.235139781	-0.15556156	-0.153678155
-4.627427847	-0.876661329	0.117102668	0.67867898	-0.266073057	-0.695260426	-0.126372749	-0.252733169	-0.527657366	0.291314488	0.272391117	0.031322421	-0.639478523	-0.497366719	-0.47666468	0.292005129	0.160809239	-0.39382904	-0.058996392	-0.484553377	-0.291268056	0.228083989	0.131913354	0.027680137	-0.037417604	0.330239866	-0.241140805	0.096082358	0.397522674	-0.073117348	-0.976041717	0.025104358	-0.277724263	0.093550271	0.233770746	-0.02064639	-0.46775713	-0.621796515	-0.049733631	-0.17169863	-0.011354655	-0.331871381	0.020840358	-0.511246976	0.21875021	-0.191115501	-0.449476689	-0.23533509	-0.155267013	-0.151372531
-4.626444807	-0.875655812	0.11632277	0.679151331	-0.265202024	-0.696677804	-0.124231777	-0.253771371	-0.52810192	0.291046685	0.272418308	0.030384212	-0.639864332	-0.496826384	-0.475896323	0.292156037	0.161192188	-0.393038349	-0.058455285	-0.484097088	-0.292003883	0.228873515	0.133103743	0.026532609	-0.03653253	0.327659433	-0.242703638	0.095073925	0.398737844	-0.073620451	-0.975158707	0.023717615	-0.277415022	0.094349913	0.232395055	-0.020215618	-0.467954686	-0.620512138	-0.050078921	-0.172485378	-0.010354167	-0.332686812	0.021036562	-0.510832295	0.218217887	-0.190855498	-0.449062689	-0.235534283	-0.154974056	-0.149080384
-4.625461767	-0.874650357	0.115543394	0.679619832	-0.264334877	-0.698086545	-0.122088922	-0.254804943	-0.528540775	0.290779555	0.272435661	0.029435893	-0.640235968	-0.496265514	-0.475126622	0.292293454	0.161567415	-0.392250826	-0.057904849	-0.48362898	-0.292729078	0.229657693	0.134288082	0.025377569	-0.035649707	0.325058472	-0.244273146	0.094056965	0.399957446	-0.074127716	-0.974261867	0.022298709	-0.277120643	0.095152515	0.231024363	-0.019787183	-0.468157923	-0.61923169	-0.05042778	-0.173270463	-0.009348422	-0.333494747	0.021226513	-0.510413977	0.217691951	-0.190595171	-0.448646833	-0.235737328	-0.154682727	-0.146801917
-4.624478728	-0.873645043	0.1147646	0.680084465	-0.263471617	-0.699486563	-0.11994425	-0.25583378	-0.528973908	0.29051307	0.272443167	0.028477549	-0.640593574	-0.495684062	-0.474355638	0.292417312	0.161934828	-0.391466582	-0.057345173	-0.483149224	-0.2934436	0.230436456	0.135466376	0.024215237	-0.034769172	0.322437164	-0.245849188	0.093031603	0.401181345	-0.074639123	-0.973351375	0.020847857	-0.276841039	0.095957952	0.22965881	-0.019361137	-0.468366885	-0.617955352	-0.050780188	-0.174053833	-0.008337474	-0.334295224	0.021410177	-0.509992057	0.217172497	-0.190334558	-0.44822921	-0.235944192	-0.154393062	-0.14453733
-4.623495688	-0.87263995	0.11398645	0.680545207	-0.262612243	-0.700877774	-0.117797827	-0.256857781	-0.529401298	0.290247201	0.27244082	0.02750927	-0.640937293	-0.49508198	-0.473583432	0.292527543	0.162294336	-0.390685723	-0.056776349	-0.48265799	-0.294147405	0.231209733	0.136638633	0.023045837	-0.033890965	0.319795695	-0.247431621	0.091997965	0.402409406	-0.075154648	-0.972427408	0.019365278	-0.276576125	0.0967661	0.228298536	-0.018937535	-0.468581613	-0.616683308	-0.051136125	-0.174835437	-0.007321373	-0.33508828	0.021587522	-0.509566571	0.216659616	-0.190073697	-0.447809909	-0.236154843	-0.1541051	-0.142286823
-4.622512648	-0.871635156	0.113209004	0.681002038	-0.261756755	-0.702260096	-0.115649717	-0.257876843	-0.529822923	0.289981917	0.272428615	0.026531147	-0.641267269	-0.494459227	-0.472810063	0.292624084	0.162645848	-0.389908359	-0.056198469	-0.482155452	-0.294840456	0.231977457	0.137804858	0.021869588	-0.033015125	0.317134251	-0.249020299	0.090956176	0.403641492	-0.075674269	-0.971490149	0.017851198	-0.27632581	0.097576835	0.226943679	-0.018516434	-0.468802149	-0.615415737	-0.051495572	-0.175615224	-0.006300174	-0.335873953	0.021758514	-0.509137556	0.216153402	-0.189812626	-0.447389018	-0.236369249	-0.153818878	-0.140050592
-4.621529608	-0.870630739	0.112432322	0.681454938	-0.260905154	-0.703633445	-0.113499985	-0.258890867	-0.530238763	0.28971719	0.272406548	0.025543273	-0.64158365	-0.493815761	-0.472035587	0.29270687	0.162989274	-0.389134596	-0.055611628	-0.481641783	-0.295522714	0.232739563	0.13896506	0.020686714	-0.032141692	0.314453022	-0.250615077	0.089906361	0.404877464	-0.076197962	-0.97053978	0.016305842	-0.276090004	0.098390033	0.225594377	-0.018097887	-0.469028532	-0.614152818	-0.05185851	-0.17639314	-0.005273929	-0.336652282	0.021923122	-0.508705049	0.215653944	-0.189551383	-0.446966628	-0.236587377	-0.153534435	-0.137828833
-4.620546568	-0.869626778	0.111656462	0.681903886	-0.260057442	-0.704997738	-0.111348694	-0.259899753	-0.5306488	0.28945299	0.272374617	0.02454574	-0.641886584	-0.493151547	-0.471260064	0.292775841	0.163324524	-0.38836454	-0.055015918	-0.48111716	-0.296194145	0.233495985	0.140119245	0.019497436	-0.031270706	0.3117522	-0.25221581	0.088848644	0.406117186	-0.076725703	-0.969576485	0.014729444	-0.275868613	0.09920557	0.224250767	-0.017681953	-0.469260801	-0.612894729	-0.052224921	-0.177169136	-0.004242693	-0.337423305	0.022081313	-0.508269088	0.215161331	-0.189290006	-0.446542829	-0.236809192	-0.153251808	-0.135621739
-4.619563528	-0.868623349	0.110881483	0.682348863	-0.259213619	-0.706352895	-0.109195906	-0.260903402	-0.531053014	0.289189285	0.272332819	0.023538646	-0.642176223	-0.49246655	-0.470483548	0.292830939	0.163651508	-0.387598298	-0.054411435	-0.480581757	-0.296854714	0.234246658	0.141267421	0.018301975	-0.030402209	0.309031978	-0.25382235	0.087783151	0.407360517	-0.077257468	-0.968600451	0.013122239	-0.275661542	0.100023324	0.222912984	-0.017268687	-0.469498994	-0.611641646	-0.052594786	-0.177943159	-0.003206524	-0.338187063	0.022233057	-0.507829711	0.21467565	-0.189028534	-0.44611771	-0.23703466	-0.152971037	-0.133429504
-4.618580488	-0.86762053	0.110107445	0.682789848	-0.258373689	-0.707698833	-0.107041684	-0.261901717	-0.531451387	0.288926045	0.272281155	0.022522086	-0.642452719	-0.491760739	-0.469706095	0.292872106	0.163970139	-0.386835972	-0.053798273	-0.480035755	-0.297504389	0.23499152	0.142409597	0.017100554	-0.029536241	0.306292554	-0.25543455	0.086710007	0.408607317	-0.077793232	-0.967611866	0.011484466	-0.275468692	0.100843172	0.221581164	-0.016858148	-0.469743146	-0.610393744	-0.052968087	-0.178715156	-0.002165477	-0.338943595	0.022378323	-0.507386957	0.214196987	-0.188767003	-0.445691363	-0.237263748	-0.15269216	-0.131252317
-4.617597448	-0.866618398	0.109334405	0.68322682	-0.257537653	-0.709035474	-0.104886088	-0.262894601	-0.531843903	0.288663239	0.272219628	0.021496161	-0.642716226	-0.491034085	-0.46892776	0.292899289	0.164280327	-0.386077668	-0.05317653	-0.479479331	-0.298143141	0.235730509	0.14354578	0.015893393	-0.028672847	0.303534125	-0.257052261	0.085629335	0.409857445	-0.078332968	-0.966610919	0.009816368	-0.275289964	0.101664991	0.220255438	-0.016450394	-0.469993293	-0.609151196	-0.053344806	-0.179485076	-0.001119612	-0.339692942	0.022517081	-0.506940866	0.213725427	-0.188505452	-0.445263877	-0.237496419	-0.152415215	-0.129090367
-4.616614408	-0.865617029	0.10856242	0.683659761	-0.256705515	-0.710362736	-0.102729178	-0.26388196	-0.532230546	0.288400836	0.272148238	0.020460969	-0.6429669	-0.490286564	-0.468148597	0.292912435	0.164581984	-0.385323489	-0.052546303	-0.478912668	-0.298770942	0.236463565	0.14467598	0.014680715	-0.027812068	0.300756894	-0.258675334	0.084541262	0.411110758	-0.078876652	-0.965597802	0.008118193	-0.275125257	0.102488659	0.218935941	-0.016045484	-0.47024947	-0.607914176	-0.053724927	-0.180252867	-6.90E-05	-0.340435145	0.022649301	-0.506491477	0.213261051	-0.188243919	-0.444835345	-0.237732639	-0.152140242	-0.126943841
-4.615631368	-0.864616497	0.107791546	0.684088651	-0.255877277	-0.711680542	-0.100571014	-0.264863698	-0.532611299	0.288138804	0.272066992	0.019416615	-0.6432049	-0.489518153	-0.467368657	0.292911493	0.164875022	-0.384573535	-0.051907689	-0.478335946	-0.299387766	0.237190627	0.145800204	0.01346274	-0.026953949	0.297961063	-0.260303618	0.083445912	0.412367113	-0.079424256	-0.964572708	0.006390191	-0.274974466	0.103314055	0.217622803	-0.015643477	-0.470511708	-0.606682853	-0.054108433	-0.181018476	0.000986339	-0.341170247	0.022774956	-0.506038829	0.212803942	-0.187982442	-0.444405857	-0.237972371	-0.15186728	-0.124812924
-4.614648328	-0.86361688	0.107021842	0.684513468	-0.255052945	-0.712988812	-0.098411655	-0.265839723	-0.532986148	0.287877111	0.271975893	0.0183632	-0.643430384	-0.488728833	-0.466587993	0.292896416	0.165159354	-0.383827909	-0.051260788	-0.477749349	-0.299993588	0.237911638	0.146918463	0.012239689	-0.026098533	0.295146839	-0.261936963	0.082343408	0.413626365	-0.079975752	-0.963535831	0.004632617	-0.274837485	0.104141056	0.216316154	-0.015244433	-0.470780041	-0.605457398	-0.054495307	-0.18178185	0.002046304	-0.341898289	0.022894016	-0.505582965	0.212354179	-0.187721059	-0.443975504	-0.238215581	-0.151596369	-0.122697799
-4.613665288	-0.862618251	0.106253362	0.684934196	-0.254232521	-0.71428747	-0.096251159	-0.266809943	-0.53335508	0.287615724	0.271874949	0.01730083	-0.643643514	-0.487918589	-0.465806656	0.292867156	0.165434895	-0.38308671	-0.050605699	-0.47715306	-0.300588387	0.23862654	0.148030764	0.011011784	-0.025245866	0.292314428	-0.263575217	0.081233876	0.414888371	-0.080531114	-0.962487368	0.002845727	-0.274714206	0.104969543	0.215016123	-0.014848412	-0.471054497	-0.604237977	-0.054885532	-0.182542938	0.003110845	-0.342619315	0.023006455	-0.505123924	0.211911841	-0.187459808	-0.443544379	-0.238462229	-0.151327547	-0.120598649
-4.612682248	-0.861620685	0.105486162	0.685350813	-0.253416011	-0.715576438	-0.094089583	-0.267774266	-0.53371808	0.287354613	0.271764169	0.016229612	-0.643844453	-0.487087406	-0.465024695	0.29282367	0.165701556	-0.382350038	-0.049942522	-0.476547266	-0.301172143	0.239335278	0.149137118	0.009779243	-0.024395993	0.289464041	-0.265218227	0.080117439	0.416152983	-0.081090313	-0.961427516	0.001029785	-0.27460452	0.105799395	0.213722837	-0.014455476	-0.471335107	-0.603024757	-0.055279094	-0.183301687	0.004179899	-0.343333368	0.023112245	-0.504661748	0.211477003	-0.187198725	-0.443112573	-0.238712281	-0.151060855	-0.118515652
-4.611699208	-0.860624255	0.104720297	0.6857633	-0.252603421	-0.716855641	-0.091926984	-0.268732603	-0.534075137	0.287093743	0.271643562	0.015149654	-0.644033364	-0.486235274	-0.46424216	0.292765916	0.165959254	-0.381617992	-0.049271358	-0.475932153	-0.301744836	0.240037797	0.150237534	0.008542288	-0.023548959	0.286595889	-0.266865842	0.078994221	0.417420055	-0.081653319	-0.960356475	-0.000814946	-0.274508314	0.106630491	0.212436424	-0.014065685	-0.471621898	-0.601817903	-0.055675976	-0.184058045	0.005253403	-0.344040491	0.02321136	-0.504196479	0.211049742	-0.186937849	-0.442680179	-0.238965698	-0.150796332	-0.116448986
-4.610716168	-0.859629036	0.103955822	0.68617164	-0.251794756	-0.718125002	-0.089763417	-0.269684864	-0.534426239	0.286833083	0.271513138	0.014061066	-0.644210415	-0.485362187	-0.463459098	0.292693855	0.166207903	-0.380890668	-0.048592309	-0.475307909	-0.302306451	0.240734043	0.151332022	0.007301138	-0.022704811	0.283710188	-0.268517907	0.077864347	0.41868944	-0.082220104	-0.959274445	-0.002688197	-0.274425475	0.107462712	0.211157008	-0.013679102	-0.471914898	-0.600617577	-0.056076165	-0.184811959	0.00633129	-0.34474073	0.023303775	-0.503728158	0.21063013	-0.186677217	-0.442247288	-0.239222442	-0.150534019	-0.114398828
-4.609733128	-0.8586351	0.103192792	0.686575812	-0.250990023	-0.719384447	-0.087598939	-0.270630963	-0.534771375	0.286572599	0.27137291	0.012963959	-0.644375771	-0.48446814	-0.462675558	0.292607447	0.166447418	-0.380168164	-0.047905479	-0.474674721	-0.302856974	0.241423965	0.152420591	0.006056012	-0.021863597	0.280807152	-0.270174268	0.076727939	0.419960988	-0.082790638	-0.958181629	-0.004589696	-0.274355887	0.108295939	0.209884712	-0.013295789	-0.472214132	-0.599423942	-0.056479644	-0.185563376	0.007413496	-0.345434129	0.023389464	-0.50325683	0.21021824	-0.186416867	-0.441813993	-0.239482475	-0.150273955	-0.112365352
-4.608750088	-0.85764252	0.102431259	0.686975798	-0.250189227	-0.720633903	-0.085433603	-0.271570812	-0.535110535	0.286312259	0.271222892	0.011858445	-0.644529603	-0.483553133	-0.461891585	0.292506659	0.166677715	-0.379450575	-0.047210969	-0.47403278	-0.303396391	0.242107511	0.153503252	0.004807128	-0.021025364	0.277887001	-0.271834771	0.075585122	0.421234551	-0.08336489	-0.95707823	-0.006519168	-0.274299433	0.109130052	0.20861966	-0.012915808	-0.472519625	-0.598237156	-0.0568864	-0.186312245	0.008499952	-0.346120732	0.023468404	-0.502782535	0.209814142	-0.186156834	-0.441380387	-0.239745758	-0.150016181	-0.110348729
-4.607767048	-0.856651368	0.101671277	0.687371579	-0.249392378	-0.721873295	-0.083267463	-0.272504327	-0.535443709	0.286052028	0.271063098	0.010744639	-0.644672081	-0.482617167	-0.461107225	0.292391455	0.166898712	-0.378737996	-0.046508885	-0.473382276	-0.303924692	0.242784631	0.154580014	0.003554705	-0.020190159	0.274949956	-0.27349926	0.074436019	0.422509977	-0.083942828	-0.955964454	-0.008476333	-0.274255992	0.109964934	0.207361971	-0.012539223	-0.472831399	-0.597057377	-0.057296418	-0.187058512	0.00959059	-0.346800587	0.02354057	-0.502305318	0.209417904	-0.185897158	-0.440946562	-0.240012253	-0.149760738	-0.108349131
-4.606784008	-0.855661715	0.100912899	0.687763138	-0.248599482	-0.723102551	-0.081100573	-0.273431423	-0.535770889	0.285791875	0.270893545	0.009622655	-0.644803376	-0.481660248	-0.460322522	0.292261806	0.167110325	-0.37803052	-0.04579933	-0.4727234	-0.304441869	0.243455277	0.155650888	0.002298961	-0.019358031	0.271996237	-0.275167579	0.073280752	0.423787117	-0.084524423	-0.954840507	-0.010460911	-0.274225444	0.110800466	0.206111765	-0.012166098	-0.473149478	-0.595884763	-0.057709686	-0.187802125	0.01068534	-0.347473739	0.02360594	-0.501825221	0.209029594	-0.185637873	-0.44051261	-0.240281919	-0.149507666	-0.106366725
-4.605800968	-0.854673632	0.100156178	0.688150456	-0.247810549	-0.7243216	-0.078932986	-0.274352017	-0.536092066	0.285531764	0.270714251	0.008492612	-0.644923662	-0.480682384	-0.45953752	0.292117681	0.167312472	-0.377328241	-0.045082412	-0.472056345	-0.304947915	0.244119401	0.156715884	0.001040113	-0.018529029	0.26902607	-0.276839573	0.072119444	0.425065817	-0.08510964	-0.953706597	-0.012472616	-0.274207664	0.111636531	0.204869161	-0.011796495	-0.473473882	-0.594719467	-0.05812619	-0.188543032	0.011784134	-0.348140235	0.023664491	-0.50134229	0.208649277	-0.185379017	-0.440078625	-0.240554717	-0.149257005	-0.104401678
-4.604817928	-0.85368719	0.099401165	0.688533514	-0.247025587	-0.725530371	-0.076764753	-0.275266028	-0.536407234	0.285271663	0.270525235	0.007354627	-0.645033113	-0.479683586	-0.458752263	0.291959054	0.167505072	-0.376631249	-0.044358236	-0.471381304	-0.305442825	0.244776959	0.157775012	-0.000221624	-0.017703203	0.266039681	-0.278515084	0.070952218	0.426345926	-0.085698448	-0.952562934	-0.01451116	-0.274202529	0.112473012	0.203634275	-0.011430479	-0.473804631	-0.593561643	-0.058545918	-0.189281181	0.012886898	-0.348800122	0.023716202	-0.500856567	0.208277018	-0.185120626	-0.4396447	-0.240830607	-0.149008798	-0.102454154
-4.603834888	-0.85270246	0.098647913	0.688912296	-0.246244605	-0.726728792	-0.074595925	-0.276173375	-0.536716387	0.285011538	0.270326516	0.006208819	-0.645131905	-0.478663868	-0.45796679	0.2917859	0.167688044	-0.375939636	-0.043626909	-0.470698472	-0.305926597	0.245427904	0.158828282	-0.001486033	-0.016880602	0.263037298	-0.280193956	0.069779196	0.42762729	-0.086290814	-0.951409727	-0.016576251	-0.274209911	0.113309792	0.202407222	-0.011068116	-0.474141743	-0.59241144	-0.058968856	-0.190016519	0.01399356	-0.349453447	0.023761052	-0.500368097	0.207912878	-0.184862736	-0.439210928	-0.241109547	-0.148763083	-0.100524316
-4.602851848	-0.85171951	0.097896472	0.689286783	-0.245467614	-0.727916796	-0.072426553	-0.277073978	-0.537019517	0.284751356	0.270118117	0.005055311	-0.645220216	-0.477623249	-0.457181145	0.291598197	0.167861308	-0.375253492	-0.04288854	-0.470008042	-0.306399229	0.246072193	0.159875706	-0.002752898	-0.016061277	0.260019151	-0.281876031	0.0686005	0.428909754	-0.086886703	-0.950247189	-0.018667595	-0.274229681	0.114146756	0.201188115	-0.010709469	-0.474485235	-0.591269009	-0.059394993	-0.190748994	0.015104048	-0.350100259	0.02379902	-0.499876925	0.207556918	-0.184605382	-0.438777401	-0.241391498	-0.148519904	-0.098612325
-4.601868808	-0.850738409	0.097146893	0.689656959	-0.244694624	-0.729094312	-0.070256688	-0.27796776	-0.537316621	0.284491082	0.269900061	0.003894223	-0.645298223	-0.476561749	-0.456395367	0.291395923	0.168024783	-0.374572904	-0.042143235	-0.46931021	-0.306860723	0.246709785	0.160917293	-0.004022007	-0.015245278	0.256985473	-0.28356115	0.067416252	0.430193164	-0.087486082	-0.949075532	-0.020784893	-0.27426171	0.114983789	0.199977066	-0.010354604	-0.474835124	-0.590134497	-0.059824317	-0.191478554	0.016218286	-0.350740605	0.023830087	-0.499383096	0.207209197	-0.184348602	-0.438344213	-0.241676417	-0.148279301	-0.096718339
-4.600885768	-0.849759227	0.096399227	0.690022805	-0.243925647	-0.730261273	-0.068086378	-0.278854643	-0.537607694	0.284230682	0.269672371	0.002725681	-0.645366107	-0.475479391	-0.455609494	0.29117906	0.168178393	-0.373897962	-0.041391106	-0.468605173	-0.307311082	0.247340637	0.161953053	-0.005293144	-0.014432657	0.253936496	-0.285249156	0.066226573	0.431477363	-0.088088916	-0.947894971	-0.022927845	-0.274305864	0.115820774	0.198774185	-0.010003586	-0.475191424	-0.589008048	-0.060256817	-0.192205146	0.017336198	-0.351374535	0.023854234	-0.498886654	0.206869772	-0.184092429	-0.437911456	-0.241964263	-0.148041315	-0.094842515
-4.599902728	-0.848782032	0.095653523	0.690384305	-0.243160693	-0.731417613	-0.065915673	-0.279734552	-0.537892732	0.283970123	0.269435075	0.001549808	-0.645424048	-0.474376203	-0.454823567	0.290947593	0.168322057	-0.37322875	-0.040632262	-0.467893128	-0.307750311	0.247964712	0.162982998	-0.006566097	-0.013623465	0.250872457	-0.286939889	0.065031585	0.432762195	-0.088695169	-0.946705722	-0.025096148	-0.274362011	0.116657598	0.197579581	-0.009656481	-0.475554149	-0.587889806	-0.060692482	-0.19292872	0.018457709	-0.352002098	0.023871443	-0.498387645	0.2065387	-0.183836899	-0.437479224	-0.242254994	-0.147805988	-0.092985007
-4.598919688	-0.84780689	0.094909832	0.690741443	-0.242399777	-0.732563263	-0.063744621	-0.280607412	-0.538171732	0.283709371	0.269188198	0.000366732	-0.645472228	-0.473252214	-0.454037621	0.290701506	0.168455699	-0.372565356	-0.039866813	-0.467174273	-0.308178416	0.24858197	0.164007137	-0.007840655	-0.012817753	0.247793592	-0.288633192	0.063831408	0.434047503	-0.089304806	-0.945508	-0.027289494	-0.274430015	0.117494146	0.196393361	-0.009313356	-0.475923311	-0.586779912	-0.061131302	-0.193649223	0.019582741	-0.352623342	0.023881697	-0.497886115	0.206216034	-0.183582047	-0.437047611	-0.242548567	-0.147573361	-0.091145967
-4.597936648	-0.846833869	0.094168202	0.691094201	-0.241642909	-0.733698159	-0.061573269	-0.281473151	-0.538444692	0.283448392	0.268931769	-0.000823421	-0.64551083	-0.472107458	-0.453251694	0.290440789	0.168579243	-0.371907863	-0.039094871	-0.466448805	-0.308595407	0.249192374	0.16502548	-0.009116605	-0.012015575	0.244700142	-0.290328904	0.062626163	0.435333129	-0.08991779	-0.944302024	-0.029507575	-0.274509738	0.118330307	0.19521563	-0.008974275	-0.476298922	-0.585678507	-0.061573266	-0.194366603	0.020711215	-0.353238319	0.02388498	-0.497382109	0.205901826	-0.183327907	-0.436616708	-0.242844939	-0.147343476	-0.089325546
-4.596953608	-0.845863035	0.093428683	0.691442564	-0.240890104	-0.734822237	-0.059401664	-0.282331696	-0.538711612	0.283187152	0.268665819	-0.002020522	-0.645540038	-0.47094197	-0.452465821	0.290165431	0.168692611	-0.371256356	-0.038316547	-0.465716923	-0.309001294	0.249795888	0.166038039	-0.010393738	-0.011216983	0.241592346	-0.292026866	0.061415969	0.436618914	-0.090534085	-0.943088012	-0.031750078	-0.274601042	0.119165965	0.194046492	-0.008639306	-0.47668099	-0.584585727	-0.062018365	-0.19508081	0.02184305	-0.353847078	0.023881274	-0.496875673	0.205596127	-0.183074513	-0.436186609	-0.243144068	-0.147116375	-0.087523893
-4.595970568	-0.844894455	0.092691322	0.691786515	-0.240141376	-0.735935431	-0.057229854	-0.283182977	-0.538972489	0.282925617	0.268390377	-0.00322444	-0.645560038	-0.46975579	-0.451680038	0.289875425	0.168795729	-0.370610915	-0.037531955	-0.464978826	-0.309396089	0.250392479	0.167044823	-0.011671845	-0.010422029	0.238470448	-0.293726919	0.060200948	0.437904698	-0.091153652	-0.941866184	-0.034016687	-0.274703787	0.120001011	0.192886048	-0.008308515	-0.477069526	-0.583501708	-0.06246659	-0.195791791	0.022978168	-0.35444967	0.023870565	-0.496366852	0.205298986	-0.182821899	-0.435757407	-0.24344591	-0.1468921	-0.085741153
-4.594987528	-0.843928194	0.091956167	0.692126038	-0.239396739	-0.737037679	-0.055057884	-0.284026924	-0.539227323	0.282663753	0.268105476	-0.004435046	-0.645571016	-0.46854896	-0.450894378	0.289570765	0.168888523	-0.369971624	-0.036741208	-0.464234716	-0.309779809	0.250982113	0.168045842	-0.012950716	-0.009630767	0.23533469	-0.295428903	0.058981218	0.439190322	-0.091776455	-0.94063676	-0.036307086	-0.274817831	0.120835331	0.191734398	-0.007981969	-0.477464536	-0.582426583	-0.062917931	-0.196499495	0.024116485	-0.355046146	0.02385284	-0.495855694	0.20501045	-0.182570099	-0.435329195	-0.24375042	-0.146670692	-0.083977471
-4.594004488	-0.842964317	0.091223267	0.692461119	-0.238656208	-0.738128918	-0.052885799	-0.28486347	-0.539476116	0.282401527	0.267811149	-0.005652205	-0.645573159	-0.467321527	-0.450108875	0.289251449	0.168970919	-0.369338561	-0.03594442	-0.463484791	-0.310152468	0.251564759	0.169041107	-0.014230145	-0.008843251	0.23218532	-0.297132657	0.057756899	0.440475624	-0.092402455	-0.939399963	-0.038620953	-0.274943031	0.121668815	0.190591641	-0.007659735	-0.477866027	-0.581360484	-0.06337238	-0.197203872	0.025257919	-0.355636556	0.023828083	-0.495342245	0.204730564	-0.182319144	-0.434902065	-0.244057556	-0.146452193	-0.08223299
-4.593021448	-0.842002888	0.090492669	0.692791742	-0.237919798	-0.739209088	-0.050713644	-0.285692547	-0.539718869	0.282138905	0.267507433	-0.006875786	-0.645566654	-0.466073537	-0.44932356	0.288917476	0.169042844	-0.368711807	-0.035141706	-0.462729253	-0.310514086	0.252140385	0.170030626	-0.015509924	-0.008059534	0.229022584	-0.298838021	0.056528109	0.441760443	-0.093031613	-0.938156016	-0.040957965	-0.27507924	0.122501353	0.189457872	-0.007341879	-0.478274004	-0.580303539	-0.063829929	-0.197904871	0.026402386	-0.356220954	0.023796282	-0.49482655	0.204459374	-0.182069069	-0.434476111	-0.244367271	-0.146236646	-0.080507848
-4.592038408	-0.841043972	0.089764419	0.693117891	-0.237187527	-0.740278126	-0.048541464	-0.286514091	-0.539955582	0.281875853	0.267194362	-0.008105653	-0.645551692	-0.464805044	-0.448538467	0.288568845	0.169104225	-0.368091438	-0.03433318	-0.461968302	-0.310864683	0.252708963	0.171014411	-0.01678985	-0.007279671	0.225846732	-0.300544835	0.055294967	0.443044618	-0.093663889	-0.936905142	-0.043317797	-0.275226314	0.123332834	0.188333187	-0.007028469	-0.478688471	-0.579255875	-0.064290571	-0.198602441	0.027549802	-0.35679939	0.023757426	-0.494308656	0.20419692	-0.181819905	-0.434051425	-0.244679523	-0.146024092	-0.078802183
-4.591055368	-0.840087631	0.089038564	0.693439553	-0.23645941	-0.741335973	-0.046369303	-0.287328036	-0.54018626	0.281612337	0.266871974	-0.009341671	-0.645528461	-0.463516102	-0.447753624	0.288205562	0.169154993	-0.367477533	-0.03351896	-0.461202141	-0.31120428	0.253270464	0.17199247	-0.018069717	-0.006503715	0.222658012	-0.302252939	0.054057591	0.444327985	-0.094299244	-0.935647565	-0.04570012	-0.275384104	0.124163149	0.187217678	-0.006719572	-0.479109429	-0.578217619	-0.064754297	-0.199296532	0.02870008	-0.357371917	0.023711502	-0.49378861	0.203943243	-0.181571684	-0.433628099	-0.244994264	-0.145814574	-0.077116133
-4.590072328	-0.839133929	0.08831515	0.693756712	-0.235735466	-0.74238257	-0.044197204	-0.288134321	-0.540410904	0.281348325	0.266540308	-0.010583702	-0.645497153	-0.462206768	-0.446969063	0.287827631	0.169195076	-0.366870166	-0.03269916	-0.460430971	-0.311532903	0.253824864	0.172964814	-0.019349323	-0.005731722	0.219456679	-0.303962172	0.052816098	0.445610381	-0.094937637	-0.934383511	-0.048104604	-0.275552461	0.12499219	0.186111436	-0.006415256	-0.479536882	-0.577188891	-0.065221102	-0.199987094	0.029853134	-0.357938587	0.023658501	-0.493266458	0.203698382	-0.181324438	-0.433206226	-0.24531145	-0.145608134	-0.075449829
-4.589089288	-0.838182928	0.087594223	0.694069354	-0.235015711	-0.743417859	-0.042025209	-0.288932883	-0.54062952	0.281083782	0.266199405	-0.01183161	-0.645457958	-0.460877105	-0.446184812	0.28743506	0.169224404	-0.366269413	-0.0318739	-0.459654994	-0.311850578	0.254372135	0.17393145	-0.020628466	-0.004963746	0.216242984	-0.305672374	0.051570607	0.446891643	-0.095579028	-0.933113206	-0.050530916	-0.275731234	0.125819848	0.185014549	-0.006115587	-0.479970827	-0.576169813	-0.065690978	-0.200674076	0.031008875	-0.358499454	0.023598412	-0.492742248	0.203462373	-0.181078197	-0.432785898	-0.245631036	-0.145404814	-0.073803404
-4.588106248	-0.837234689	0.086875828	0.694377466	-0.234300165	-0.744441782	-0.039853362	-0.289723663	-0.540842111	0.280818676	0.265849304	-0.013085254	-0.64541107	-0.459527175	-0.4454009	0.287027859	0.16924291	-0.365675347	-0.031043295	-0.458874413	-0.312157331	0.254912256	0.174892389	-0.021906944	-0.004199842	0.213017183	-0.307383384	0.050321234	0.448171605	-0.096223374	-0.931836878	-0.05297872	-0.275920271	0.126646018	0.183927104	-0.005820632	-0.480411266	-0.575160503	-0.06616392	-0.201357429	0.032167216	-0.35905457	0.023531227	-0.492216025	0.203235253	-0.180832992	-0.432367206	-0.245952974	-0.145204656	-0.072176987
-4.587123208	-0.836289275	0.08616001	0.694681034	-0.233588845	-0.745454282	-0.037681704	-0.290506602	-0.541048683	0.280552974	0.26549005	-0.014344497	-0.64535668	-0.458157047	-0.444617354	0.286606041	0.169250525	-0.365088041	-0.030207466	-0.458089429	-0.312453194	0.255445202	0.17584764	-0.023184558	-0.003440065	0.209779531	-0.309095042	0.049068095	0.449450102	-0.096870635	-0.930554753	-0.055447678	-0.276119419	0.12747059	0.182849187	-0.00553046	-0.480858195	-0.574161078	-0.066639921	-0.202037104	0.033328066	-0.359603989	0.023456938	-0.491687836	0.203017054	-0.180588853	-0.431950244	-0.246277219	-0.145007703	-0.070570705
-4.586140168	-0.835346745	0.085446815	0.694980045	-0.232881773	-0.746455304	-0.035510276	-0.291281641	-0.541249241	0.280286642	0.265121685	-0.015609195	-0.645294983	-0.45676679	-0.4438342	0.286169618	0.169247182	-0.364507565	-0.02936653	-0.457300247	-0.312738198	0.255970953	0.17679721	-0.024461111	-0.002684472	0.206530287	-0.310807187	0.047811306	0.45072697	-0.097520768	-0.929267061	-0.05793745	-0.276328524	0.12829346	0.18178088	-0.005245138	-0.481311612	-0.57317165	-0.067118977	-0.202713051	0.034491333	-0.360147763	0.023375537	-0.491157729	0.202807809	-0.180345809	-0.431535102	-0.246603724	-0.144813996	-0.068984682
-4.585157128	-0.83440716	0.084736285	0.695274484	-0.232178968	-0.747444793	-0.03333912	-0.292048726	-0.541443792	0.280019648	0.264744255	-0.016879208	-0.645226173	-0.455356477	-0.443051465	0.285718608	0.169232815	-0.363933991	-0.028520608	-0.456507068	-0.313012375	0.25648949	0.177741109	-0.025736404	-0.001933116	0.203269709	-0.312519659	0.046550984	0.452002042	-0.098173729	-0.92797403	-0.060447694	-0.276547428	0.129114523	0.180722264	-0.004964732	-0.481771511	-0.572192331	-0.067601083	-0.203385223	0.035656928	-0.360685949	0.023287018	-0.490625749	0.202607547	-0.180103891	-0.431121871	-0.246932443	-0.144623579	-0.067419041
-4.584174088	-0.833470579	0.084028466	0.695564341	-0.23148045	-0.748422695	-0.031168276	-0.292807802	-0.541632343	0.279751959	0.264357806	-0.018154393	-0.645150444	-0.453926186	-0.442269174	0.285253029	0.16920736	-0.363367386	-0.02766982	-0.455710096	-0.313275763	0.257000793	0.178679345	-0.027010242	-0.001186055	0.199998057	-0.314232298	0.045287244	0.45327515	-0.098829477	-0.926675891	-0.062978066	-0.276775975	0.129933673	0.179673418	-0.00468931	-0.482237886	-0.571223231	-0.068086235	-0.204053569	0.036824755	-0.361218598	0.023191376	-0.490091944	0.202416296	-0.179863125	-0.430710644	-0.247263327	-0.144436493	-0.065873904
-4.583191048	-0.832537062	0.083323401	0.695849602	-0.230786241	-0.749388956	-0.028997784	-0.293558814	-0.541814901	0.279483543	0.263962385	-0.019434605	-0.645067992	-0.452475995	-0.44148735	0.284772902	0.169170752	-0.362807818	-0.026814286	-0.454909534	-0.313528398	0.257504846	0.179611926	-0.028282432	-0.000443343	0.196715593	-0.315944943	0.044020199	0.454546129	-0.099487966	-0.925372873	-0.065528218	-0.277014006	0.130750806	0.178634419	-0.00441894	-0.482710731	-0.570264456	-0.068574427	-0.204718043	0.037994723	-0.361745766	0.023088605	-0.489556359	0.202234084	-0.179623541	-0.430301511	-0.247596329	-0.144252782	-0.064349387
-4.582208008	-0.831606667	0.082621133	0.696130256	-0.230096362	-0.750343524	-0.026827683	-0.294301711	-0.541991476	0.279214367	0.263558042	-0.020719701	-0.644979012	-0.451005988	-0.440706018	0.284278249	0.169122928	-0.362255355	-0.025954128	-0.454105585	-0.313770319	0.258001633	0.180538859	-0.029552779	0.000294963	0.193422579	-0.317657436	0.042749966	0.455814811	-0.100149153	-0.924065209	-0.068097803	-0.277261363	0.13156582	0.177605341	-0.004153688	-0.483190037	-0.569316112	-0.069065657	-0.205378596	0.039166735	-0.362267508	0.022978701	-0.489019043	0.202060935	-0.179385165	-0.429894562	-0.247931402	-0.144072486	-0.062845608
-4.581224968	-0.830679452	0.081921704	0.69640629	-0.229410836	-0.751286348	-0.024658014	-0.295036442	-0.542162076	0.2789444	0.263144826	-0.022009534	-0.644883702	-0.449516249	-0.439925201	0.283769096	0.169063826	-0.361710062	-0.025089467	-0.453298452	-0.314001567	0.258491139	0.181460152	-0.030821092	0.001028807	0.19011928	-0.319369616	0.041476657	0.457081026	-0.100812994	-0.922753128	-0.07068647	-0.277517883	0.132378611	0.176586257	-0.003893621	-0.483675795	-0.568378299	-0.069559922	-0.20603518	0.040340696	-0.362783877	0.022861662	-0.48848004	0.201896872	-0.179148025	-0.429489888	-0.248268497	-0.143895649	-0.061362679
-4.580241928	-0.829755475	0.081225158	0.696677694	-0.228729686	-0.752217376	-0.022488814	-0.295762957	-0.54232671	0.27867361	0.262722787	-0.023303959	-0.644782257	-0.448006866	-0.439144919	0.28324547	0.168993383	-0.361172003	-0.024220426	-0.452488338	-0.314222186	0.258973352	0.182375812	-0.032087181	0.001758133	0.18680596	-0.321081323	0.040200387	0.458344607	-0.101479442	-0.921436864	-0.073293865	-0.277783405	0.133189078	0.175577237	-0.003638807	-0.484167995	-0.567451119	-0.070057218	-0.206687749	0.04151651	-0.36329493	0.022737485	-0.487939397	0.201741917	-0.178912147	-0.429087579	-0.248607567	-0.143722313	-0.059900713
-4.579258888	-0.828834792	0.080531537	0.696944455	-0.228052934	-0.75313656	-0.020320123	-0.29648121	-0.542485389	0.278401965	0.26229198	-0.024602827	-0.644674875	-0.446477933	-0.438365195	0.282707401	0.168911541	-0.36064124	-0.023347128	-0.451675447	-0.314432219	0.25944826	0.183285846	-0.033350858	0.002482886	0.183482885	-0.322792398	0.038921267	0.459605385	-0.102148453	-0.920116649	-0.075919635	-0.278057767	0.133997119	0.174578351	-0.003389311	-0.484666624	-0.566534667	-0.070557543	-0.207336256	0.042694078	-0.363800721	0.022606169	-0.487397161	0.201596088	-0.178677557	-0.428687726	-0.248948562	-0.143552519	-0.058459819
-4.578275848	-0.82791746	0.079840882	0.697206564	-0.227380605	-0.75404385	-0.018151978	-0.297191152	-0.542638124	0.278129433	0.261852456	-0.025905992	-0.644561754	-0.444929542	-0.43758605	0.282154918	0.168818239	-0.360117837	-0.022469696	-0.45085998	-0.314631713	0.259915852	0.184190261	-0.034611934	0.003203008	0.180150323	-0.324502683	0.037639412	0.46086319	-0.10281998	-0.918792715	-0.078563424	-0.278340803	0.134802633	0.173589663	-0.003145201	-0.48517167	-0.56562904	-0.071060895	-0.207980654	0.043873302	-0.364301306	0.022467713	-0.486853378	0.201459405	-0.17844428	-0.428290417	-0.249291434	-0.143386311	-0.057040103
-4.577292808	-0.827003535	0.079153236	0.69746401	-0.226712722	-0.754939198	-0.015984417	-0.29789274	-0.542784925	0.277855984	0.261404271	-0.027213304	-0.644443091	-0.443361793	-0.436807502	0.281588058	0.16871342	-0.359601854	-0.021588254	-0.450042141	-0.314820717	0.260376119	0.185089062	-0.035870224	0.003918445	0.176808543	-0.326212019	0.036354932	0.462117853	-0.103493978	-0.917465297	-0.081224873	-0.27863235	0.135605522	0.172611239	-0.002906543	-0.485683118	-0.56473433	-0.071567273	-0.208620896	0.045054082	-0.36479674	0.022322118	-0.486308093	0.201331882	-0.17821234	-0.427895741	-0.249636134	-0.143223731	-0.055641671
-4.576309768	-0.826093072	0.078468638	0.697716783	-0.226049311	-0.755822556	-0.013817478	-0.298585929	-0.542925805	0.277581588	0.260947481	-0.028524613	-0.644319085	-0.441774784	-0.436029571	0.281006854	0.168597025	-0.359093349	-0.020702926	-0.449222131	-0.314999281	0.260829054	0.185982256	-0.037125545	0.004629139	0.173457813	-0.327920247	0.035067941	0.463369203	-0.104170398	-0.916134628	-0.083903622	-0.27893224	0.136405685	0.17164314	-0.002673403	-0.486200954	-0.563850626	-0.072076676	-0.209256939	0.046236318	-0.365287079	0.022169384	-0.485761353	0.201213535	-0.177981763	-0.427503789	-0.249982612	-0.14306482	-0.054264625
-4.575326728	-0.825186126	0.077787131	0.697964873	-0.225390397	-0.75669388	-0.011651197	-0.299270677	-0.543060777	0.277306212	0.260482142	-0.029839769	-0.644189933	-0.44016862	-0.435252276	0.280411345	0.168468999	-0.358592382	-0.019813838	-0.448400155	-0.315167456	0.26127465	0.186869848	-0.038377712	0.005335034	0.170098405	-0.32962721	0.033778548	0.464617069	-0.104849195	-0.914800942	-0.086599311	-0.279240307	0.137203026	0.170685425	-0.002445847	-0.48672516	-0.562978018	-0.072589102	-0.209888735	0.047419908	-0.365772379	0.022009515	-0.485213202	0.201104375	-0.17775257	-0.427114647	-0.250330819	-0.142909621	-0.052909064
-4.574343689	-0.82428275	0.077108753	0.698208272	-0.224736006	-0.757553122	-0.00948561	-0.299946943	-0.543189852	0.277029827	0.260008312	-0.031158621	-0.644055836	-0.438543406	-0.434475634	0.279801571	0.168329286	-0.35809901	-0.018921114	-0.447576413	-0.315325296	0.261712903	0.187751844	-0.039626545	0.006036075	0.166730588	-0.331332749	0.032486864	0.46586128	-0.105530319	-0.913464474	-0.089311575	-0.279556382	0.137997445	0.169738153	-0.002223941	-0.48725572	-0.562116588	-0.073104552	-0.210516241	0.048604749	-0.366252696	0.021842512	-0.484663688	0.201004415	-0.177524786	-0.426728405	-0.250680705	-0.142758175	-0.051575088
-4.573360649	-0.823382999	0.076433546	0.698446969	-0.224086164	-0.758400239	-0.007320755	-0.300614686	-0.543313046	0.276752404	0.259526052	-0.032481018	-0.64391699	-0.436899253	-0.433699662	0.279177573	0.168177832	-0.357613288	-0.018024881	-0.446751107	-0.315472856	0.262143808	0.188628248	-0.040871865	0.006732206	0.163354637	-0.333036707	0.031193001	0.467101666	-0.106213724	-0.912125457	-0.092040051	-0.279880298	0.138788846	0.168801378	-0.00200775	-0.487792614	-0.561266422	-0.073623026	-0.211139412	0.049790738	-0.366728086	0.02166838	-0.484112854	0.200913662	-0.177298431	-0.42634515	-0.251032221	-0.142610525	-0.050262791
-4.572377609	-0.822486925	0.07576155	0.698680956	-0.223440898	-0.759235187	-0.005156668	-0.30127387	-0.543430373	0.276473911	0.25903542	-0.033806806	-0.643773597	-0.435236273	-0.432924377	0.278539397	0.168014584	-0.357135271	-0.017125265	-0.445924438	-0.315610195	0.262567363	0.189499064	-0.042113493	0.00742337	0.159970824	-0.334738928	0.029897067	0.468338054	-0.10689936	-0.910784128	-0.094784372	-0.280211883	0.139577134	0.167875154	-0.001797339	-0.488335823	-0.560427597	-0.074144523	-0.211758204	0.050977772	-0.367198606	0.021487124	-0.483560746	0.200832124	-0.177073528	-0.425964969	-0.251385316	-0.142466713	-0.048972267
-4.571394569	-0.821594581	0.075092803	0.698910226	-0.222800235	-0.760057922	-0.002993383	-0.301924457	-0.543541847	0.27619432	0.258536478	-0.035135833	-0.643625853	-0.43355458	-0.432149794	0.277887089	0.16783949	-0.356665013	-0.016222392	-0.445096609	-0.315737369	0.262983567	0.190364297	-0.043351253	0.008109511	0.156579423	-0.336439256	0.028599171	0.469570273	-0.107587178	-0.909440721	-0.09754417	-0.280550969	0.140362212	0.16695953	-0.001592773	-0.488885326	-0.559600193	-0.074669045	-0.212372573	0.052165744	-0.367664312	0.021298748	-0.483007409	0.200759807	-0.176850097	-0.42558795	-0.251739939	-0.14232678	-0.047703607
-4.570411529	-0.82070602	0.074427345	0.69913477	-0.222164202	-0.760868404	-0.000830936	-0.302566411	-0.543647483	0.275913602	0.25802929	-0.036467945	-0.64347396	-0.431854293	-0.431375927	0.277220696	0.167652499	-0.356202565	-0.015316389	-0.444267818	-0.315854442	0.263392421	0.191223951	-0.044584971	0.008790574	0.15318071	-0.338137534	0.027299424	0.470798151	-0.10827713	-0.90809547	-0.100319076	-0.280897382	0.141143987	0.166054556	-0.001394117	-0.4894411	-0.558784284	-0.075196594	-0.212982476	0.053354548	-0.36812526	0.021103261	-0.482452887	0.200696715	-0.176628159	-0.425214178	-0.25209604	-0.142190768	-0.046456899
-4.569428489	-0.819821291	0.073765215	0.699354581	-0.221532829	-0.761666591	0.001330638	-0.303199699	-0.543747298	0.275631727	0.257513918	-0.037802987	-0.643318115	-0.430135532	-0.430602793	0.27654027	0.16745356	-0.35574798	-0.014407385	-0.443438267	-0.315961473	0.263793926	0.192078027	-0.045814474	0.009466503	0.14977496	-0.339833607	0.025997932	0.472021515	-0.108969165	-0.906748613	-0.103108721	-0.281250951	0.141922364	0.165160278	-0.001201434	-0.490003123	-0.557979943	-0.075727171	-0.213587871	0.054544078	-0.368581508	0.020900669	-0.481897225	0.20064285	-0.176407732	-0.424843741	-0.252453569	-0.142058718	-0.04523223
-4.568445449	-0.818940447	0.07310645	0.699569651	-0.220906142	-0.762452443	0.003491303	-0.303824288	-0.543841308	0.275348668	0.256990428	-0.039140806	-0.643158518	-0.428398421	-0.429830403	0.275845863	0.167242626	-0.355301306	-0.013495506	-0.442608155	-0.316058529	0.264188086	0.192926531	-0.04703959	0.010137243	0.146362449	-0.34152732	0.024694804	0.473240191	-0.109663234	-0.905400383	-0.105912732	-0.281611503	0.142697252	0.164276738	-0.00101479	-0.49057137	-0.55718724	-0.076260778	-0.214188716	0.055734226	-0.369033112	0.020690981	-0.481340466	0.200598212	-0.176188836	-0.424476723	-0.252812474	-0.141930673	-0.044029683
-4.567462409	-0.818063538	0.07245109	0.699779975	-0.220284172	-0.76322592	0.005651027	-0.304440147	-0.543929529	0.275064396	0.256458884	-0.040481244	-0.642995368	-0.426643088	-0.429058771	0.27513753	0.167019648	-0.354862592	-0.012580882	-0.441777682	-0.316145674	0.264574903	0.193769462	-0.04826015	0.010802738	0.142943456	-0.343218519	0.023390146	0.474454009	-0.110359285	-0.904051017	-0.108730736	-0.281978865	0.143468557	0.16340398	-0.000834247	-0.491145816	-0.556406241	-0.076797418	-0.214784969	0.056924882	-0.369480128	0.020474206	-0.480782655	0.200562799	-0.175971489	-0.42411321	-0.253172704	-0.141806673	-0.042849341
-4.566479369	-0.817190612	0.071799171	0.699985546	-0.219666948	-0.763986985	0.007809773	-0.305047245	-0.544011981	0.274778883	0.255919354	-0.041824148	-0.642828864	-0.42486966	-0.42828791	0.274415327	0.16678458	-0.354431886	-0.01166364	-0.440947045	-0.316222976	0.264954385	0.194606825	-0.049475987	0.011462932	0.139518258	-0.344907051	0.022084066	0.475662793	-0.111057268	-0.90270075	-0.11156236	-0.282352862	0.144236188	0.162542042	-0.000659868	-0.491726434	-0.555637013	-0.077337093	-0.215376589	0.058115937	-0.369922614	0.020250354	-0.480223835	0.200536609	-0.175755707	-0.423753287	-0.253534208	-0.14168676	-0.041691282
-4.565496329	-0.816321721	0.071150731	0.700186357	-0.219054499	-0.7647356	0.009967509	-0.305645556	-0.54408868	0.274492102	0.255371905	-0.043169359	-0.642659205	-0.42307827	-0.427517831	0.273679314	0.166537377	-0.354009233	-0.010743911	-0.440116444	-0.316290504	0.265326537	0.195438619	-0.050686934	0.012117772	0.136087134	-0.346592762	0.02077667	0.476866371	-0.111757132	-0.901349818	-0.114407228	-0.282733319	0.145000055	0.161690961	-0.000491716	-0.492313196	-0.554879617	-0.077879808	-0.215963535	0.059307281	-0.370360627	0.020019437	-0.479664048	0.200519637	-0.175541507	-0.423397037	-0.253896935	-0.141570975	-0.040555584
-4.564513289	-0.815456911	0.070505807	0.700382405	-0.218446855	-0.765471728	0.0121242	-0.30623505	-0.544159646	0.274204026	0.254816606	-0.044516721	-0.64248659	-0.421269054	-0.426748546	0.272929551	0.166277993	-0.353594678	-0.009821823	-0.439286074	-0.31634833	0.265691369	0.196264847	-0.051892828	0.012767202	0.132650363	-0.3482755	0.019468064	0.47806457	-0.112458826	-0.899998455	-0.117264963	-0.283120061	0.145760068	0.160850772	-0.000329853	-0.492906075	-0.554134113	-0.078425565	-0.216545768	0.060498801	-0.370794224	0.019781466	-0.479103338	0.200511877	-0.175328905	-0.423044545	-0.254260832	-0.141459358	-0.039442321
-4.563530249	-0.814596231	0.069864436	0.700573682	-0.217844048	-0.766195333	0.014279814	-0.306815704	-0.544224897	0.273914627	0.254253527	-0.045866078	-0.642311216	-0.419442148	-0.425980064	0.272166101	0.166006387	-0.353188266	-0.008897505	-0.438456135	-0.316396525	0.266048889	0.197085508	-0.053093506	0.013411167	0.129208226	-0.349955113	0.018158353	0.479257215	-0.113162296	-0.898646897	-0.120135189	-0.283512912	0.146516138	0.160021506	-0.000174341	-0.49350504	-0.553400558	-0.07897437	-0.217123248	0.061690387	-0.371223462	0.019536456	-0.478541746	0.200513319	-0.175117917	-0.422695893	-0.254625847	-0.141351951	-0.038351565
-4.562547209	-0.813739729	0.069226654	0.700760186	-0.217246108	-0.766906381	0.016434316	-0.307387493	-0.544284454	0.27362388	0.253682739	-0.04721727	-0.642133283	-0.417597694	-0.425212397	0.271389028	0.165722516	-0.352790038	-0.007971089	-0.43762682	-0.316435163	0.266399109	0.197900603	-0.054288808	0.014049614	0.125761003	-0.35163145	0.016847641	0.480444133	-0.113867491	-0.897295379	-0.123017528	-0.283911696	0.147268177	0.159203193	-2.52E-05	-0.49411006	-0.552679007	-0.079526227	-0.217695935	0.062881924	-0.371648398	0.019284419	-0.477979316	0.200523955	-0.174908556	-0.422351165	-0.25499193	-0.141248794	-0.037283386
-4.561564169	-0.812887452	0.068592498	0.700941911	-0.216653066	-0.767604838	0.018587674	-0.307950394	-0.544338335	0.273331759	0.253104312	-0.04857014	-0.641952988	-0.415735833	-0.424445553	0.270598401	0.165426339	-0.352400035	-0.007042705	-0.436798326	-0.316464321	0.26674204	0.198710131	-0.055478575	0.014682488	0.122308976	-0.353304361	0.015536032	0.48162515	-0.114574359	-0.895944137	-0.1259116	-0.284316235	0.148016099	0.158395861	0.000117384	-0.494721103	-0.55196951	-0.08008114	-0.218263792	0.064073299	-0.372069089	0.019025371	-0.477416089	0.200543771	-0.174700835	-0.422010442	-0.255359027	-0.141149929	-0.036237852
-4.560581129	-0.812039446	0.067962002	0.701118853	-0.216064955	-0.768290671	0.020739856	-0.308504385	-0.544386563	0.273038237	0.252518321	-0.049924529	-0.641770529	-0.413856713	-0.423679542	0.269794288	0.165117817	-0.352018297	-0.006112483	-0.435970847	-0.316484076	0.267077696	0.199514091	-0.056662651	0.015309736	0.118852425	-0.354973695	0.014223632	0.482800093	-0.115282846	-0.894593405	-0.128817024	-0.284726352	0.148759816	0.157599535	0.000253476	-0.495338137	-0.551272118	-0.080639116	-0.218826781	0.065264397	-0.372485593	0.018759328	-0.476852106	0.200572756	-0.174494769	-0.421673807	-0.255727087	-0.141055394	-0.035215027
-4.559598089	-0.811195756	0.067335202	0.70129101	-0.215481805	-0.768963848	0.022890827	-0.309049447	-0.544429158	0.27274329	0.251924839	-0.051280279	-0.641586103	-0.411960481	-0.422914372	0.268976759	0.164796911	-0.351644864	-0.005180553	-0.435144577	-0.316494506	0.267406091	0.200312483	-0.057840881	0.015931304	0.115391635	-0.356639305	0.012910541	0.483968786	-0.115992899	-0.893243417	-0.131733421	-0.285141868	0.149499243	0.156814238	0.000382975	-0.495961128	-0.550586877	-0.08120016	-0.219384865	0.066455103	-0.372897966	0.018486307	-0.476287407	0.200610893	-0.174290367	-0.421341339	-0.256096056	-0.140965231	-0.034214975
-4.558615049	-0.810356429	0.066712133	0.701458379	-0.214903649	-0.769624338	0.025040556	-0.309585562	-0.544466142	0.272446892	0.251323939	-0.052637231	-0.641399908	-0.410047288	-0.42215005	0.268145889	0.164463585	-0.351279771	-0.004247048	-0.434319708	-0.316495692	0.267727242	0.201105303	-0.059013111	0.016547138	0.111926886	-0.358301042	0.011596864	0.485131056	-0.116704465	-0.891894408	-0.134660409	-0.285562607	0.150234296	0.156039989	0.000505822	-0.496590041	-0.54991383	-0.081764278	-0.219938006	0.067645299	-0.373306266	0.018206326	-0.475722034	0.200658167	-0.174087642	-0.42101312	-0.256465883	-0.140879479	-0.033237756
-4.557632009	-0.809521509	0.066092829	0.701620956	-0.214330521	-0.77027211	0.027189011	-0.310112711	-0.544497537	0.27214902	0.250715698	-0.053995224	-0.641212139	-0.408117288	-0.421386583	0.267301751	0.164117802	-0.350923056	-0.003312099	-0.433496434	-0.316487717	0.268041166	0.20189255	-0.060179192	0.017157187	0.108458462	-0.359958759	0.010282703	0.486286728	-0.117417489	-0.890546612	-0.137597605	-0.285988388	0.15096489	0.155276807	0.000621956	-0.49722484	-0.54925302	-0.082331477	-0.22048617	0.06883487	-0.37371055	0.017919402	-0.475156026	0.200714557	-0.173886604	-0.420689229	-0.256836515	-0.140798178	-0.032283427
-4.556648969	-0.80869104	0.065477325	0.70177874	-0.213762451	-0.770907135	0.02933616	-0.31063088	-0.544523366	0.271849649	0.250100191	-0.055354099	-0.641022992	-0.406170637	-0.42062398	0.266444423	0.163759528	-0.350574753	-0.002375837	-0.432674945	-0.316470664	0.26834788	0.20267422	-0.061338974	0.017761398	0.104986647	-0.361612309	0.008968158	0.48743563	-0.118131917	-0.889200262	-0.140544628	-0.286419034	0.151690944	0.154524707	0.000731322	-0.497865487	-0.548604484	-0.082901764	-0.22102932	0.070023697	-0.374110875	0.017625558	-0.474589423	0.200780045	-0.173687262	-0.420369746	-0.2572079	-0.140721368	-0.031352045
-4.555665929	-0.807865066	0.064865655	0.70193173	-0.213199474	-0.771529384	0.03148197	-0.311140054	-0.544543651	0.271548755	0.249477497	-0.056713697	-0.640832664	-0.404207494	-0.419862244	0.265573984	0.163388729	-0.350234896	-0.001438395	-0.431855431	-0.316444618	0.268647406	0.20345031	-0.06249231	0.018359719	0.101511725	-0.363261547	0.007653331	0.488577585	-0.118847695	-0.887855592	-0.143501092	-0.286854365	0.152412374	0.153783703	0.000833859	-0.498511946	-0.547968258	-0.083475147	-0.221567422	0.071211662	-0.374507298	0.017324812	-0.474022263	0.200854608	-0.173489625	-0.420054748	-0.257579983	-0.140649088	-0.030443663
-4.554682889	-0.80704363	0.064257852	0.702079923	-0.212641624	-0.772138831	0.033626409	-0.31164022	-0.544558417	0.271246316	0.248847692	-0.058073856	-0.640641349	-0.40222802	-0.419101384	0.264690514	0.163005373	-0.349903518	-0.000499904	-0.431038082	-0.316409665	0.268939763	0.204220817	-0.063639056	0.018952097	0.09803398	-0.364906328	0.006338323	0.489712421	-0.119564769	-0.886512834	-0.146466615	-0.287294201	0.153129099	0.153053803	0.000929513	-0.499164176	-0.547344375	-0.084051633	-0.222100441	0.072398644	-0.374899877	0.017017187	-0.473454587	0.200938223	-0.173293701	-0.419744315	-0.257952713	-0.140581377	-0.02955833
-4.553699849	-0.806226775	0.063653949	0.70222332	-0.212088933	-0.772735447	0.035769446	-0.312131367	-0.544567688	0.270942307	0.248210857	-0.059434418	-0.640449241	-0.40023238	-0.418341403	0.263794096	0.162609429	-0.349580648	0.000439503	-0.430223086	-0.316365895	0.269224975	0.204985734	-0.064779068	0.019538482	0.094553696	-0.366546508	0.005023233	0.490839963	-0.120283082	-0.885172221	-0.149440812	-0.287738363	0.15384104	0.152335018	0.001018226	-0.499822139	-0.546732867	-0.08463123	-0.222628345	0.073584525	-0.375288669	0.016702706	-0.47288643	0.201030865	-0.173099496	-0.419438523	-0.258326036	-0.140518275	-0.028696097
-4.552716809	-0.805414541	0.063053979	0.702361919	-0.211541435	-0.773319209	0.03791105	-0.312613485	-0.544571487	0.270636708	0.24756707	-0.06079522	-0.640256535	-0.398220738	-0.417582306	0.262884815	0.162200867	-0.349266318	0.001379694	-0.42941063	-0.316313396	0.269503063	0.205745058	-0.065912205	0.020118824	0.091071158	-0.368181944	0.003708162	0.491960038	-0.12100258	-0.883833984	-0.152423298	-0.288186671	0.154548117	0.151627353	0.001099943	-0.500485792	-0.546133761	-0.085213948	-0.2231511	0.074769182	-0.37567373	0.016381393	-0.472317833	0.201132506	-0.172907017	-0.419137448	-0.258699899	-0.14045982	-0.027857008
-4.551733769	-0.804606972	0.062457975	0.702495721	-0.210999165	-0.773890089	0.040051189	-0.313086565	-0.544569841	0.270329495	0.246916412	-0.062156103	-0.640063422	-0.396193265	-0.416824098	0.261962758	0.16177966	-0.348960555	0.002320535	-0.4286009	-0.31625226	0.269774054	0.206498783	-0.067038328	0.02069307	0.087586652	-0.369812494	0.002393207	0.49307247	-0.121723207	-0.882498354	-0.155413688	-0.288638945	0.155250251	0.15093081	0.001174608	-0.501155096	-0.545547081	-0.085799795	-0.223668674	0.075952495	-0.376055117	0.016053271	-0.47174883	0.201243117	-0.172716268	-0.418841168	-0.259074248	-0.140406049	-0.027041108
-4.550750729	-0.803804108	0.061865968	0.702624727	-0.210462156	-0.774448066	0.042189831	-0.313550599	-0.544562774	0.270020648	0.246258964	-0.063516905	-0.639870097	-0.39415013	-0.416066783	0.261028012	0.161345779	-0.348663387	0.003261895	-0.427794081	-0.31618258	0.270037973	0.207246901	-0.068157302	0.021261173	0.084100462	-0.371438018	0.001078468	0.494177088	-0.122444907	-0.881165563	-0.158411597	-0.289095006	0.155947366	0.150245392	0.001242167	-0.501830006	-0.544972852	-0.086388781	-0.224181036	0.077134341	-0.376432888	0.015718368	-0.471179459	0.20136267	-0.172527255	-0.418549757	-0.259449032	-0.140357003	-0.026248438
-4.549767689	-0.803005988	0.06127799	0.702748938	-0.209930443	-0.774993115	0.044326946	-0.314005582	-0.544550313	0.269710145	0.245594809	-0.064877467	-0.639676749	-0.392091508	-0.415310364	0.260080669	0.160899199	-0.34837484	0.004203639	-0.426990357	-0.316104449	0.270294847	0.207989407	-0.06926899	0.021823081	0.080612875	-0.373058375	-0.000235958	0.495273716	-0.123167624	-0.879835841	-0.161416639	-0.289554673	0.156639383	0.149571097	0.001302567	-0.502510479	-0.544411092	-0.086980915	-0.224688155	0.078314598	-0.376807099	0.01537671	-0.470609757	0.201491132	-0.17233998	-0.418263289	-0.259824196	-0.140312718	-0.025479036
-4.548784649	-0.802212654	0.060694073	0.702868354	-0.209404061	-0.775525215	0.046462502	-0.31445151	-0.544532483	0.269397964	0.244924029	-0.066237626	-0.639483571	-0.390017574	-0.414554843	0.25912082	0.160439896	-0.348094939	0.005145636	-0.426189911	-0.316017963	0.270544704	0.208726293	-0.07037326	0.022378747	0.077124175	-0.374673426	-0.001549973	0.496362181	-0.123891302	-0.878509416	-0.164428428	-0.290017765	0.157326228	0.14890792	0.001355754	-0.50319647	-0.543861818	-0.087576207	-0.225190001	0.07949314	-0.377177807	0.015028323	-0.470039757	0.201628469	-0.172154447	-0.41798184	-0.260199686	-0.140273233	-0.024732938
-4.547801609	-0.801424144	0.060114247	0.702982979	-0.208883045	-0.776044344	0.048596468	-0.314888378	-0.544509312	0.269084087	0.244246709	-0.067597222	-0.639290753	-0.387928507	-0.413800224	0.25814856	0.159967846	-0.347823708	0.006087751	-0.425392924	-0.315923219	0.270787573	0.209457551	-0.071469981	0.022928121	0.073634648	-0.376283034	-0.00286348	0.497442311	-0.124615884	-0.877186518	-0.167446578	-0.290484103	0.158007825	0.148255855	0.001401677	-0.503887934	-0.543325046	-0.088174669	-0.225686544	0.080669845	-0.377545069	0.014673239	-0.469469496	0.201774646	-0.171970656	-0.417705481	-0.26057545	-0.140238584	-0.02401018
-4.546818569	-0.800640496	0.059538543	0.703092814	-0.208367428	-0.776550482	0.050728813	-0.315316187	-0.544480827	0.268768494	0.243562932	-0.068956095	-0.639098483	-0.385824487	-0.413046509	0.257163985	0.159483027	-0.347561168	0.007029851	-0.424599577	-0.315820315	0.271023487	0.210183173	-0.072559026	0.023471157	0.07014458	-0.37788706	-0.004176384	0.498513931	-0.125341313	-0.875867375	-0.170470704	-0.290953508	0.158684101	0.147614894	0.001440283	-0.504584825	-0.542800786	-0.08877631	-0.226177756	0.081844586	-0.37790894	0.014311485	-0.468899008	0.201929627	-0.171788609	-0.417434285	-0.260951434	-0.14020881	-0.023310793
-4.545835529	-0.79986175	0.05896699	0.703197863	-0.207857246	-0.77704361	0.052859507	-0.315734934	-0.544447055	0.268451163	0.242872783	-0.070314083	-0.63890695	-0.383705697	-0.412293699	0.256167192	0.158985419	-0.347307341	0.007971804	-0.423810048	-0.315709351	0.271252475	0.210903149	-0.073640267	0.024007806	0.066654257	-0.379485371	-0.005488587	0.499576869	-0.126067533	-0.874552214	-0.173500419	-0.291425798	0.159354983	0.146985026	0.001471521	-0.505287095	-0.542289049	-0.089381143	-0.226663609	0.083017239	-0.378269477	0.013943093	-0.468328326	0.202093373	-0.171608306	-0.417168325	-0.261327585	-0.140183946	-0.022634805
-4.544852489	-0.799087942	0.05839962	0.703298128	-0.207352535	-0.777523708	0.054988517	-0.316144622	-0.544408024	0.268132078	0.242176348	-0.071671025	-0.638716342	-0.381572321	-0.411541796	0.255158281	0.158475002	-0.347062247	0.008913474	-0.423024516	-0.315590427	0.271474571	0.211617469	-0.07471358	0.024538021	0.063163965	-0.381077829	-0.006799996	0.500630953	-0.126794486	-0.873241261	-0.176535336	-0.291900794	0.160020399	0.146366237	0.001495342	-0.505994696	-0.541789839	-0.089989179	-0.227144076	0.084187677	-0.378626738	0.013568095	-0.467757483	0.202265845	-0.171429745	-0.41690767	-0.261703848	-0.140164029	-0.021982244
-4.543869449	-0.79831911	0.05783646	0.703393614	-0.206853328	-0.77799076	0.057115815	-0.316545252	-0.544363764	0.267811219	0.241473714	-0.073026761	-0.638526844	-0.379424548	-0.4107908	0.254137353	0.157951759	-0.346825904	0.00985473	-0.422243156	-0.315463647	0.27168981	0.212326124	-0.075778843	0.025061757	0.05967399	-0.382664303	-0.008110514	0.50167601	-0.127522115	-0.871934742	-0.179575071	-0.292378317	0.160680277	0.145758511	0.001511697	-0.506707579	-0.541303162	-0.09060043	-0.227619129	0.085355773	-0.378980776	0.013186524	-0.467186512	0.202447	-0.171252925	-0.416652391	-0.26208017	-0.140149096	-0.021353134
-4.542886409	-0.79755529	0.05727754	0.703484324	-0.206359661	-0.778444749	0.059241367	-0.316936829	-0.544314303	0.267488567	0.240764967	-0.07438113	-0.638338644	-0.377262565	-0.410040713	0.253104512	0.157415673	-0.346598329	0.010795437	-0.421466144	-0.315329113	0.271898227	0.213029101	-0.076835937	0.025578967	0.056184618	-0.384244659	-0.009420049	0.502711868	-0.128250362	-0.870632882	-0.182619238	-0.292858187	0.161334547	0.145161829	0.001520536	-0.507425695	-0.540829018	-0.091214909	-0.228088744	0.0865214	-0.37933165	0.012798413	-0.466615446	0.202636796	-0.171077842	-0.416402558	-0.262456498	-0.140139183	-0.020747497
-4.541903369	-0.796796518	0.056722889	0.703570264	-0.20587157	-0.778885658	0.061365145	-0.317319358	-0.544259669	0.267164106	0.240050195	-0.075733972	-0.638151925	-0.375086566	-0.409291535	0.252059862	0.156866729	-0.346379539	0.011735462	-0.420693653	-0.315186931	0.272099857	0.213726391	-0.077884742	0.026089608	0.052696133	-0.385818767	-0.010728505	0.503738355	-0.128979169	-0.869335906	-0.18566745	-0.293340224	0.161983141	0.144576172	0.001521813	-0.508148992	-0.540367405	-0.091832627	-0.228552896	0.087684429	-0.379679414	0.012403797	-0.466044314	0.202835188	-0.170904493	-0.416158239	-0.262832778	-0.140134325	-0.020165353
-4.540920329	-0.79604283	0.056172534	0.703651439	-0.205389089	-0.779313474	0.063487117	-0.317692845	-0.544199894	0.266837819	0.239329488	-0.077085125	-0.637966871	-0.372896743	-0.408543265	0.25100351	0.156304912	-0.346169548	0.01267467	-0.419925856	-0.315037206	0.272294739	0.21441798	-0.078925144	0.026593634	0.049208823	-0.387386495	-0.012035791	0.5047553	-0.129708478	-0.868044034	-0.188719322	-0.293824251	0.162625989	0.144001515	0.00151548	-0.508877419	-0.53991832	-0.092453599	-0.229011559	0.088844732	-0.380024124	0.012002712	-0.465473148	0.20304213	-0.170732873	-0.415919501	-0.263208957	-0.140134558	-0.019606719
-4.539937289	-0.79529426	0.055626504	0.703727854	-0.204912254	-0.779728181	0.065607252	-0.318057298	-0.544135006	0.266509688	0.238602932	-0.07843443	-0.637783663	-0.370693291	-0.407795904	0.249935565	0.155730211	-0.345968369	0.01361293	-0.419162922	-0.314880047	0.272482911	0.215103856	-0.079957029	0.027091001	0.045722972	-0.388947715	-0.013341812	0.505762531	-0.130438232	-0.866757491	-0.19177447	-0.294310087	0.163263025	0.143437833	0.001501491	-0.509610925	-0.539481755	-0.093077838	-0.229464712	0.09000218	-0.380365835	0.011595196	-0.464901978	0.203257574	-0.170562977	-0.415686413	-0.26358498	-0.140139917	-0.01907161
-4.538954249	-0.794550842	0.055084825	0.703799515	-0.204441099	-0.780129767	0.06772552	-0.318412727	-0.544065038	0.266179697	0.237870619	-0.079781727	-0.637602485	-0.36847641	-0.40704945	0.248856136	0.155142615	-0.345776016	0.014550106	-0.418405021	-0.314715562	0.272664412	0.215784005	-0.080980286	0.027581667	0.042238866	-0.390502299	-0.014646478	0.506759878	-0.131168372	-0.865476497	-0.194832509	-0.294797556	0.163894182	0.142885099	0.001479801	-0.510349454	-0.539057701	-0.093705358	-0.22991233	0.091156642	-0.380704603	0.011181286	-0.464330832	0.203481471	-0.170394797	-0.415459039	-0.263960795	-0.140150435	-0.018560038
-4.537971209	-0.793812612	0.054547524	0.70386643	-0.20397566	-0.780518219	0.06984189	-0.318759142	-0.543990018	0.26584783	0.237132638	-0.081126857	-0.637423515	-0.366246298	-0.406303903	0.247765336	0.154542113	-0.345592499	0.015486066	-0.417652322	-0.31454386	0.272839284	0.216458414	-0.081994805	0.028065588	0.038756791	-0.392050121	-0.015949696	0.50774717	-0.131898839	-0.864201271	-0.197893055	-0.295286479	0.164519394	0.142343282	0.001450366	-0.511092955	-0.538646145	-0.094336173	-0.230354393	0.092307989	-0.381040483	0.01076102	-0.46375974	0.20371377	-0.170228326	-0.415237446	-0.264336347	-0.140166149	-0.018072014
-4.536988169	-0.793079601	0.054014628	0.703928606	-0.203515972	-0.780893527	0.071956331	-0.319096556	-0.543909979	0.265514072	0.23638908	-0.082469659	-0.637246932	-0.364003157	-0.405559261	0.246663278	0.153928697	-0.345417828	0.016420676	-0.416904989	-0.314365053	0.273007569	0.217127068	-0.083000481	0.028542724	0.03527703	-0.393591054	-0.017251375	0.508724238	-0.132629575	-0.862932033	-0.200955723	-0.295776678	0.165138599	0.141812349	0.001413142	-0.511841372	-0.538247073	-0.094970297	-0.230790879	0.09345609	-0.38137353	0.01033444	-0.46318873	0.203954419	-0.170063556	-0.415021697	-0.264711584	-0.140187091	-0.017607545
-4.536005129	-0.792351842	0.053486163	0.703986049	-0.203062069	-0.78125568	0.074068812	-0.319424981	-0.543824953	0.265178408	0.235640036	-0.083809974	-0.637072915	-0.36174719	-0.404815522	0.245550078	0.153302361	-0.345252011	0.017353802	-0.416163188	-0.314179254	0.273169309	0.217789952	-0.083997207	0.029013034	0.031799869	-0.395124976	-0.018551424	0.509690912	-0.133360522	-0.861669	-0.204020131	-0.296267977	0.16575173	0.141292265	0.001368086	-0.512594649	-0.537860467	-0.095607745	-0.231221768	0.094600813	-0.381703798	0.009901586	-0.462617828	0.204203363	-0.169900478	-0.414811857	-0.265086451	-0.140213295	-0.017166636
-4.535022089	-0.791629369	0.052962154	0.704038768	-0.202613987	-0.781604668	0.076179302	-0.319744432	-0.543734971	0.264840823	0.234885597	-0.085147644	-0.63690164	-0.359478604	-0.404072686	0.244425851	0.152663098	-0.345095056	0.018285312	-0.415427082	-0.313986575	0.273324549	0.21844705	-0.084984881	0.029476476	0.028325593	-0.396651762	-0.019849754	0.510647023	-0.13409162	-0.86041239	-0.207085895	-0.296760199	0.166358728	0.140782993	0.001315158	-0.513352732	-0.537486307	-0.096248533	-0.231647041	0.095742026	-0.382031342	0.009462501	-0.462047061	0.204460548	-0.16973908	-0.414607988	-0.265460895	-0.140244794	-0.016749291
-4.534039049	-0.790912211	0.052442627	0.704086772	-0.20217176	-0.781940482	0.078287771	-0.320054926	-0.543640066	0.264501304	0.234125856	-0.08648251	-0.636733282	-0.357197605	-0.40333075	0.243290716	0.152010905	-0.34494697	0.019215072	-0.414696831	-0.313787132	0.273473333	0.219098346	-0.085963404	0.029933012	0.024854485	-0.398171293	-0.021146275	0.511592403	-0.134822811	-0.859162417	-0.210152635	-0.297253167	0.166959529	0.140284493	0.001254316	-0.514115562	-0.53712457	-0.096892676	-0.232066678	0.096879597	-0.382356217	0.009017226	-0.461476455	0.204725917	-0.169579351	-0.414410151	-0.265834864	-0.140281622	-0.016355509
-4.533056009	-0.790200401	0.051927605	0.704130069	-0.201735422	-0.782263115	0.080394188	-0.32035648	-0.54354027	0.264159836	0.233360905	-0.087814413	-0.636568015	-0.354904403	-0.402589711	0.242144795	0.151345779	-0.344807756	0.02014295	-0.413972596	-0.313581039	0.273615708	0.219743822	-0.086932677	0.030382602	0.021386829	-0.399683446	-0.022440896	0.512526883	-0.135554035	-0.857919295	-0.213219968	-0.297746707	0.167554074	0.139796724	0.001185521	-0.514883082	-0.536775231	-0.09754019	-0.232480663	0.098013394	-0.382678475	0.008565808	-0.460906035	0.204999411	-0.16942128	-0.414218409	-0.266208302	-0.14032381	-0.015985289
-4.532072969	-0.789493969	0.051417114	0.704168669	-0.201305008	-0.782572561	0.082498521	-0.320649113	-0.543435617	0.263816407	0.232590838	-0.089143197	-0.636406011	-0.352599208	-0.401849567	0.240988208	0.150667718	-0.344677418	0.021068811	-0.413254534	-0.313368414	0.27375172	0.220383461	-0.087892604	0.030825209	0.017922909	-0.401188105	-0.023733531	0.513450297	-0.136285234	-0.856683239	-0.216287513	-0.298240644	0.168142303	0.13931964	0.001108733	-0.515655234	-0.536438261	-0.098191091	-0.232888978	0.099143283	-0.382998171	0.008108291	-0.460335825	0.20528097	-0.169264852	-0.414032821	-0.266581158	-0.140371392	-0.015638628
-4.531089929	-0.788792945	0.050911176	0.704202583	-0.200880552	-0.782868812	0.084600739	-0.320932844	-0.54332614	0.263471004	0.231815748	-0.090468703	-0.636247442	-0.350282233	-0.401110315	0.239821078	0.149976722	-0.344555959	0.021992524	-0.412542801	-0.313149374	0.273881418	0.221017244	-0.088843092	0.031260795	0.014463008	-0.40268515	-0.025024091	0.514362476	-0.137016348	-0.855454458	-0.219354892	-0.298734804	0.168724157	0.138853195	0.001023915	-0.516431959	-0.536113631	-0.098845395	-0.233291607	0.100269131	-0.383315358	0.00764472	-0.459765849	0.205570535	-0.169110054	-0.413853445	-0.266953378	-0.140424398	-0.015315517
-4.530106889	-0.788097358	0.050409816	0.704231819	-0.200462088	-0.783151865	0.086700812	-0.321207695	-0.543211874	0.263123614	0.231035728	-0.091790774	-0.636092477	-0.347953693	-0.400371953	0.23864353	0.149272794	-0.34444338	0.022913956	-0.411837553	-0.312924039	0.27400485	0.221645154	-0.089784049	0.031689324	0.011007408	-0.404174466	-0.026312487	0.515263255	-0.137747318	-0.854233165	-0.222421725	-0.299229012	0.169299578	0.138397341	0.000931029	-0.517213197	-0.535801306	-0.09950312	-0.233688535	0.101390803	-0.38363009	0.007175145	-0.459196129	0.205868041	-0.168956869	-0.413680342	-0.267324909	-0.140482859	-0.015015949
-4.529123849	-0.787407237	0.049913055	0.70425639	-0.200049649	-0.783421714	0.088798709	-0.321473689	-0.543092851	0.262774226	0.230250874	-0.093109255	-0.635941285	-0.345613804	-0.399634477	0.237455692	0.148555936	-0.344339681	0.023832974	-0.411138941	-0.312692528	0.274122068	0.22226717	-0.090715386	0.03211076	0.007556392	-0.405655938	-0.027598634	0.516152469	-0.138478085	-0.853019567	-0.225487633	-0.299723096	0.169868512	0.137952026	0.00083004	-0.517998888	-0.535501251	-0.100164283	-0.234079748	0.102508166	-0.383942419	0.006699612	-0.458626688	0.206173426	-0.168805283	-0.413513567	-0.267695698	-0.140546808	-0.014739911
-4.528140809	-0.786722611	0.049420917	0.704276307	-0.199643269	-0.783678357	0.090894397	-0.32173085	-0.542969107	0.262422829	0.22946128	-0.094423989	-0.635794032	-0.343262782	-0.398897883	0.23625769	0.147826152	-0.344244861	0.024749447	-0.410447117	-0.312454963	0.274233121	0.222883272	-0.091637017	0.032525068	0.004110241	-0.407129453	-0.028882443	0.517029951	-0.139208589	-0.851813873	-0.22855224	-0.300216884	0.170430901	0.137517196	0.000720913	-0.518788972	-0.535213428	-0.1008289	-0.234465231	0.103621083	-0.384252398	0.006218172	-0.458057547	0.206486623	-0.168655277	-0.413353177	-0.268065692	-0.140616273	-0.014487391
-4.527157769	-0.786043508	0.048933422	0.704291582	-0.199242981	-0.783921791	0.092987845	-0.321979202	-0.542840677	0.26206941	0.22866704	-0.095734821	-0.635650884	-0.340900848	-0.398162169	0.235049654	0.147083448	-0.344158917	0.025663242	-0.40976223	-0.312211464	0.274338062	0.22349344	-0.092548857	0.032932214	0.000669238	-0.408594898	-0.030163829	0.517895538	-0.13993877	-0.850616289	-0.23161517	-0.300710205	0.170986691	0.137092795	0.000603613	-0.519583385	-0.534937796	-0.10149699	-0.234844973	0.104729421	-0.38456008	0.005730874	-0.457488726	0.206807566	-0.168506834	-0.413199228	-0.268434838	-0.140691286	-0.014258372
-4.526174729	-0.785369955	0.048450592	0.704302226	-0.198848818	-0.784152015	0.095079023	-0.322218774	-0.542707596	0.261713961	0.227868251	-0.097041595	-0.635512004	-0.338528223	-0.39742733	0.233831715	0.146327831	-0.344081846	0.026574228	-0.409084426	-0.311962156	0.274436943	0.224097653	-0.093450823	0.033332166	-0.002766339	-0.410052163	-0.031442707	0.518749065	-0.140668571	-0.849427018	-0.234676046	-0.301202888	0.171535829	0.136678767	0.000478108	-0.520382067	-0.534674311	-0.102168571	-0.235218962	0.105833044	-0.384865516	0.005237771	-0.456920245	0.207136187	-0.168359934	-0.413051774	-0.268803084	-0.140771875	-0.014052836
-4.525191689	-0.784701979	0.047972449	0.704308253	-0.198460813	-0.784369027	0.097167898	-0.322449592	-0.542569899	0.26135647	0.227065008	-0.098344158	-0.635377555	-0.336145128	-0.396693363	0.232604006	0.14555931	-0.344013642	0.027482273	-0.408413852	-0.311707162	0.274529819	0.224695888	-0.094342835	0.03372489	-0.006196208	-0.411501139	-0.032718991	0.51959037	-0.14139793	-0.848246266	-0.237734496	-0.301694763	0.172078262	0.13627505	0.000344365	-0.521184954	-0.534422928	-0.102843662	-0.235587186	0.106931815	-0.385168758	0.004738915	-0.456352123	0.207472416	-0.168214557	-0.412910868	-0.269170376	-0.14085807	-0.013870763
-4.52420865	-0.784039606	0.047499011	0.704309677	-0.198078996	-0.784572829	0.099254439	-0.322671686	-0.542427622	0.260996929	0.226257407	-0.099642356	-0.635247696	-0.333751787	-0.395960264	0.231366659	0.144777896	-0.343954299	0.028387246	-0.40775065	-0.311446607	0.274616744	0.225288123	-0.095224816	0.034110355	-0.00962009	-0.412941718	-0.033992596	0.52041929	-0.142126788	-0.847074233	-0.240790147	-0.302185662	0.172613939	0.135881582	0.000202354	-0.521991983	-0.534183597	-0.103522279	-0.235949635	0.108025599	-0.385469858	0.00423436	-0.455784378	0.207816183	-0.168070683	-0.412776564	-0.269536663	-0.1409499	-0.013712128
-4.52322561	-0.783382862	0.047030299	0.70430651	-0.197703401	-0.784763421	0.101338613	-0.322885086	-0.542280802	0.260635328	0.225445544	-0.100936035	-0.635122588	-0.331348426	-0.395228028	0.230119811	0.143983599	-0.343903811	0.029289016	-0.407094962	-0.311180616	0.274697774	0.225874334	-0.09609669	0.034488531	-0.013037705	-0.414373794	-0.035263437	0.521235664	-0.142855086	-0.84591112	-0.243842625	-0.302675416	0.173142809	0.135498299	5.20E-05	-0.52280309	-0.533956269	-0.104204444	-0.236306302	0.109114259	-0.385768867	0.003724159	-0.455217027	0.208167415	-0.167928288	-0.412648912	-0.269901891	-0.141047393	-0.013576907
-4.52224257	-0.782731772	0.046566333	0.704298767	-0.197334058	-0.784940805	0.10342039	-0.323089824	-0.542129475	0.260271658	0.224629516	-0.102225043	-0.635002387	-0.328935272	-0.394496652	0.228863597	0.143176433	-0.343862168	0.030187453	-0.406446927	-0.310909316	0.274772965	0.226454499	-0.096958384	0.034859388	-0.016448777	-0.415797262	-0.036531432	0.52203933	-0.143582765	-0.844757125	-0.246891562	-0.303163859	0.173664823	0.135125133	-0.000106592	-0.52361821	-0.533740888	-0.104890174	-0.236657176	0.110197659	-0.386065836	0.00320837	-0.454650087	0.208526039	-0.16778735	-0.412527964	-0.27026601	-0.141150577	-0.013465073
-4.52125953	-0.78208636	0.04610713	0.704286462	-0.196970999	-0.785104984	0.105499736	-0.323285933	-0.541973677	0.25990591	0.22380942	-0.103509228	-0.634887248	-0.326512551	-0.39376613	0.227598157	0.142356411	-0.343829362	0.031082426	-0.405806684	-0.310632834	0.274842374	0.227028593	-0.097809826	0.035222898	-0.019853026	-0.417212018	-0.037796497	0.522830128	-0.144309764	-0.843612445	-0.249936588	-0.303650825	0.174179932	0.134762017	-0.000273584	-0.524437279	-0.533537401	-0.105579489	-0.237002252	0.111275662	-0.386360814	0.002687049	-0.454083574	0.20889198	-0.167647846	-0.412413768	-0.270628967	-0.141259479	-0.013376594
-4.52027649	-0.781446652	0.045652709	0.704269612	-0.196614253	-0.785255961	0.107576619	-0.323473448	-0.541813447	0.259538078	0.222985352	-0.104788439	-0.634777326	-0.324080494	-0.39303646	0.226323628	0.141523551	-0.34380538	0.031973805	-0.405174367	-0.310351299	0.27490606	0.227596591	-0.098650948	0.035579032	-0.023250176	-0.418617962	-0.039058548	0.5236079	-0.145036025	-0.842477276	-0.252977335	-0.304136149	0.17468809	0.134408879	-0.000448958	-0.52526023	-0.533345747	-0.106272409	-0.237341522	0.112348129	-0.386653853	0.002160253	-0.453517501	0.209265162	-0.167509749	-0.412306373	-0.270990709	-0.141374125	-0.01331144
-4.51929345	-0.78081267	0.045203087	0.704248231	-0.196263852	-0.785393742	0.109651008	-0.323652403	-0.54164882	0.259168153	0.22215741	-0.106062526	-0.634672773	-0.32163933	-0.392307635	0.225040153	0.140677869	-0.343790211	0.032861461	-0.404550109	-0.31006484	0.274964082	0.228158467	-0.099481683	0.035927764	-0.026639951	-0.420014991	-0.040317504	0.524372487	-0.145761487	-0.841351811	-0.256013436	-0.304619667	0.175189249	0.134065645	-0.00063274	-0.526086997	-0.533165867	-0.106968954	-0.237674981	0.113414925	-0.386945001	0.001628042	-0.452951884	0.209645508	-0.167373034	-0.412205827	-0.271351186	-0.141494544	-0.013269575
-4.51831041	-0.780184438	0.044758282	0.704222336	-0.195919824	-0.785518332	0.111722868	-0.323822837	-0.541479836	0.258796129	0.221325691	-0.107331339	-0.634573738	-0.319189293	-0.391579652	0.223747872	0.139819385	-0.343783842	0.033745265	-0.403934044	-0.309773586	0.275016499	0.228714196	-0.100301968	0.036269068	-0.030022075	-0.421403009	-0.041573282	0.525123731	-0.146486092	-0.840236243	-0.259044526	-0.305101217	0.175683364	0.133732241	-0.000824954	-0.526917515	-0.532997696	-0.107669144	-0.238002625	0.114475911	-0.387234309	0.001090475	-0.452386735	0.210032939	-0.167237675	-0.412112177	-0.271710346	-0.141620759	-0.013250962
-4.51732737	-0.779561979	0.04431831	0.704191943	-0.195582198	-0.785629737	0.113792169	-0.323984785	-0.541306532	0.258421998	0.220490292	-0.108594729	-0.634480371	-0.316730614	-0.390852506	0.222446929	0.138948118	-0.343786259	0.034625087	-0.403326298	-0.309477668	0.275063373	0.229263751	-0.101111739	0.036602918	-0.033396274	-0.422781917	-0.042825801	0.525861475	-0.147209779	-0.839130761	-0.262070243	-0.305580635	0.176170391	0.13340859	-0.001025624	-0.527751715	-0.53284117	-0.108373	-0.23832445	0.11553095	-0.387521825	0.000547613	-0.451822067	0.210427376	-0.167103642	-0.412025467	-0.272068137	-0.141752797	-0.013255562
-4.51634433	-0.778945314	0.043883186	0.704157069	-0.195251003	-0.785727964	0.115858876	-0.324138289	-0.541128946	0.258045755	0.219651312	-0.109852548	-0.634392818	-0.314263527	-0.390126192	0.221137469	0.13806409	-0.343797444	0.0355008	-0.402727001	-0.309177217	0.275104763	0.229807105	-0.101910937	0.036929292	-0.036762273	-0.42415162	-0.04407498	0.526585563	-0.14793249	-0.838035554	-0.265090223	-0.306057763	0.176650286	0.133094611	-0.001234772	-0.52858953	-0.53269622	-0.109080541	-0.238640453	0.116579903	-0.387807597	-4.81E-07	-0.45125789	0.210828737	-0.166970908	-0.411945743	-0.272424508	-0.141890683	-0.013283334
-4.51536129	-0.778334464	0.043452927	0.704117731	-0.194926267	-0.785813021	0.117922958	-0.324283389	-0.540947117	0.257667393	0.218808848	-0.111104648	-0.634311223	-0.311788269	-0.389400706	0.219819638	0.137167325	-0.343817383	0.036372276	-0.402136277	-0.308872366	0.275140734	0.230344229	-0.102699505	0.037248165	-0.0401198	-0.425512024	-0.045320739	0.527295842	-0.148654166	-0.836950809	-0.268104107	-0.306532441	0.177123008	0.132790224	-0.00145242	-0.529430892	-0.532562775	-0.109791789	-0.238950633	0.117622632	-0.388091674	-0.000553744	-0.450694217	0.211236941	-0.166839442	-0.411873047	-0.272779409	-0.142034442	-0.013334233
-4.51437825	-0.777729452	0.043027546	0.704073948	-0.194608017	-0.785884918	0.119984379	-0.324420126	-0.540761084	0.257286907	0.217962998	-0.112350884	-0.63423573	-0.309305074	-0.388676042	0.218493583	0.136257846	-0.343846057	0.037239386	-0.401554248	-0.308563247	0.275171347	0.230875096	-0.103477388	0.037559516	-0.043468582	-0.426863035	-0.046562996	0.527992156	-0.149374746	-0.83587671	-0.271111536	-0.30700451	0.177588515	0.132495345	-0.001678588	-0.530275733	-0.532440764	-0.110506766	-0.239254988	0.118659	-0.388374104	-0.001112113	-0.450131056	0.211651903	-0.166709214	-0.411807421	-0.273132788	-0.142184096	-0.013408215
-4.51339521	-0.777130297	0.042607058	0.704025737	-0.19429628	-0.785943663	0.122043108	-0.324548542	-0.540570887	0.256904292	0.217113859	-0.11359111	-0.63416648	-0.306814181	-0.387952197	0.217159451	0.135335682	-0.343883446	0.038102005	-0.400981037	-0.308249994	0.275196667	0.231399677	-0.104244532	0.037863324	-0.046808347	-0.428204563	-0.047801672	0.528674352	-0.150094172	-0.834813441	-0.274112152	-0.307473815	0.178046767	0.13220989	-0.001913295	-0.531123982	-0.53233011	-0.111225491	-0.239553519	0.119688867	-0.388654934	-0.001675523	-0.449568416	0.21207354	-0.166580192	-0.411748908	-0.273484595	-0.14233967	-0.01350523
-4.51241217	-0.77653702	0.042191476	0.703973118	-0.193991081	-0.785989267	0.12409911	-0.324668684	-0.540376563	0.256519544	0.21626153	-0.11482518	-0.634103611	-0.304315826	-0.387229164	0.215817393	0.134400858	-0.343929531	0.038960004	-0.400416761	-0.30793274	0.275216757	0.231917942	-0.105000886	0.038159569	-0.050138826	-0.429536519	-0.049036689	0.529342279	-0.150812385	-0.833761182	-0.2771056	-0.307940198	0.178497725	0.13193377	-0.002156559	-0.531975572	-0.532230737	-0.111947988	-0.239846227	0.120712095	-0.388934211	-0.002243906	-0.449006305	0.212501766	-0.166452343	-0.411697547	-0.27383478	-0.142501186	-0.013625229
-4.51142913	-0.77594964	0.041780814	0.70391611	-0.193692447	-0.786021742	0.126152351	-0.324780594	-0.540178154	0.256132658	0.215406109	-0.116052952	-0.634047261	-0.30181025	-0.38650694	0.214467558	0.133453404	-0.34398429	0.039813259	-0.399861537	-0.307611621	0.275231684	0.232429861	-0.105746403	0.038448232	-0.053459749	-0.430858814	-0.050267966	0.529995786	-0.151529327	-0.832720112	-0.280091526	-0.308403506	0.178941351	0.131666896	-0.002408397	-0.532830432	-0.532142564	-0.112674278	-0.240133113	0.121728546	-0.389211982	-0.002817196	-0.448444731	0.212936494	-0.166325634	-0.411653377	-0.274183293	-0.142668668	-0.013768158
-4.51044609	-0.775368176	0.041375083	0.703854733	-0.193400402	-0.786041101	0.128202798	-0.324884321	-0.5399757	0.25574363	0.214547694	-0.117274282	-0.633997564	-0.299297693	-0.38578552	0.213110099	0.13249335	-0.344047701	0.040661644	-0.399315479	-0.307286771	0.275241511	0.232935404	-0.106481035	0.038729295	-0.056770846	-0.432171363	-0.051495426	0.530634723	-0.152244937	-0.831690409	-0.283069579	-0.308863586	0.179377607	0.131409178	-0.002668825	-0.533688492	-0.532065509	-0.113404382	-0.240414182	0.122738082	-0.389488292	-0.003395325	-0.447883699	0.213377637	-0.166200029	-0.411616436	-0.274530083	-0.142842136	-0.013933962
-4.50946305	-0.774792646	0.040974295	0.703789005	-0.193114971	-0.786047355	0.130250416	-0.324979912	-0.53976924	0.255352456	0.213686383	-0.118489028	-0.633954653	-0.296778395	-0.385064898	0.211745169	0.131520729	-0.34411974	0.041505034	-0.398778698	-0.306958326	0.275246307	0.23343454	-0.107204739	0.039002741	-0.060071851	-0.43347408	-0.052718991	0.53125894	-0.152959157	-0.830672249	-0.286039408	-0.309320287	0.179806457	0.131160522	-0.002937857	-0.534549682	-0.531999489	-0.114138323	-0.240689436	0.123740562	-0.389763188	-0.003978222	-0.447323215	0.213825104	-0.166075495	-0.411586762	-0.274875101	-0.143021612	-0.014122584
-4.50848001	-0.774223068	0.040578462	0.703718949	-0.192836175	-0.78604052	0.132295171	-0.325067416	-0.539558815	0.254959134	0.212822274	-0.11969705	-0.63391866	-0.294252597	-0.384345071	0.210372921	0.130535574	-0.344200381	0.042343303	-0.398251306	-0.306626423	0.275246138	0.233927236	-0.107917473	0.039268554	-0.063362496	-0.434766882	-0.053938582	0.53186829	-0.15367193	-0.829665803	-0.289000666	-0.309773459	0.180227868	0.130920833	-0.003215507	-0.53541393	-0.531944416	-0.114876123	-0.24095888	0.124735849	-0.390036714	-0.004565819	-0.446763284	0.214278806	-0.165951993	-0.411564389	-0.275218298	-0.143207118	-0.014333965
-4.50749697	-0.773659461	0.040187592	0.703644585	-0.192564039	-0.786020609	0.134337028	-0.325146882	-0.539344466	0.254563661	0.211955465	-0.120898207	-0.633889714	-0.291720543	-0.383626034	0.208993511	0.12953792	-0.3442896	0.043176329	-0.397733408	-0.306291199	0.275241072	0.234413462	-0.108619197	0.03952672	-0.066642517	-0.436049689	-0.055154124	0.532462626	-0.154383195	-0.828671244	-0.291953005	-0.310222952	0.180641804	0.130690016	-0.003501787	-0.536281165	-0.531900203	-0.115617805	-0.241222521	0.125723804	-0.390308915	-0.005158043	-0.446203909	0.214738653	-0.165829487	-0.411549352	-0.275559625	-0.143398672	-0.014568044
-4.50651393	-0.773101839	0.039801697	0.703565935	-0.192298584	-0.785987639	0.136375952	-0.325218362	-0.539126234	0.254166034	0.211086054	-0.122092361	-0.633867941	-0.289182475	-0.382907781	0.207607094	0.128527804	-0.344387369	0.044003988	-0.397225111	-0.30595279	0.275231177	0.234893184	-0.109309874	0.039777225	-0.069911648	-0.437322419	-0.056365538	0.533041803	-0.155092896	-0.827688739	-0.294896084	-0.310668619	0.181048232	0.13046797	-0.003796708	-0.537151315	-0.531866757	-0.116363391	-0.241480365	0.126704289	-0.390579836	-0.005754822	-0.445645093	0.215204551	-0.165707938	-0.411541686	-0.275899033	-0.143596296	-0.014824755
-4.50553089	-0.772550221	0.039420785	0.703483019	-0.19203983	-0.785941625	0.138411908	-0.325281909	-0.53890416	0.253766252	0.210214138	-0.123279374	-0.633853465	-0.286638636	-0.382190308	0.206213828	0.127505263	-0.34449366	0.044826158	-0.396726517	-0.305611336	0.275216522	0.235366369	-0.109989468	0.040020056	-0.073169625	-0.438584996	-0.057572749	0.533605676	-0.155800973	-0.826718458	-0.297829557	-0.311110316	0.181447122	0.130254597	-0.00410028	-0.538024309	-0.531843986	-0.117112904	-0.24173242	0.127677164	-0.39084952	-0.006356083	-0.445086838	0.215676408	-0.165587308	-0.411541422	-0.276236473	-0.143800008	-0.015104035
-4.50454785	-0.772004621	0.039044864	0.703395861	-0.191787798	-0.785882586	0.140444861	-0.325337575	-0.538678286	0.253364311	0.209339815	-0.124459109	-0.63384641	-0.284089272	-0.381473612	0.20481387	0.126470336	-0.344608444	0.045642715	-0.396237726	-0.305266973	0.275197177	0.235832984	-0.110657947	0.040255202	-0.076416187	-0.439837342	-0.058775681	0.534154102	-0.156507369	-0.825760563	-0.300753087	-0.311547897	0.181838441	0.130049793	-0.004412512	-0.538900075	-0.531831795	-0.117866367	-0.241978695	0.128642292	-0.391118011	-0.00696175	-0.444529144	0.216154129	-0.165467556	-0.411548592	-0.276571897	-0.144009827	-0.015405813
-4.50356481	-0.771465056	0.038673943	0.703304483	-0.191542508	-0.785810539	0.142474774	-0.325385416	-0.538448654	0.252960212	0.208463184	-0.125631431	-0.633846895	-0.281534626	-0.380757686	0.203407381	0.125423064	-0.34473169	0.046453539	-0.395758837	-0.304919842	0.275173212	0.236292994	-0.11131528	0.040482653	-0.079651071	-0.441079382	-0.059974258	0.534686938	-0.157212026	-0.824815218	-0.303666335	-0.31198122	0.182222161	0.129853456	-0.004733412	-0.53977854	-0.531830087	-0.118623804	-0.242219199	0.129599533	-0.391385352	-0.00757175	-0.443972011	0.216637619	-0.16534864	-0.411563225	-0.276905257	-0.14422577	-0.015730021
-4.50258177	-0.77093154	0.038308027	0.703208908	-0.191303977	-0.785725503	0.144501613	-0.325425487	-0.538215305	0.252553953	0.207584341	-0.126796204	-0.63385504	-0.278974945	-0.380042529	0.201994519	0.124363491	-0.344863367	0.047258509	-0.395289945	-0.304570081	0.275144697	0.236746365	-0.111961438	0.040702398	-0.082874018	-0.442311044	-0.061168405	0.535204045	-0.157914887	-0.823882583	-0.306568965	-0.312410144	0.182598253	0.12966548	-0.005062985	-0.54065963	-0.531838761	-0.119385237	-0.242453943	0.130548749	-0.391651584	-0.008186004	-0.44341544	0.217126782	-0.16523052	-0.411585352	-0.277236505	-0.144447856	-0.016076585
-4.50159873	-0.770404087	0.037947124	0.70310916	-0.191072224	-0.785627498	0.146525341	-0.325457846	-0.537978282	0.252145533	0.206703384	-0.127953296	-0.633870959	-0.276410474	-0.379328134	0.200575446	0.123291658	-0.345003441	0.048057504	-0.394831144	-0.304217829	0.275111704	0.237193061	-0.112596394	0.04091443	-0.086084769	-0.443532254	-0.062358047	0.535705282	-0.158615893	-0.822962818	-0.309460643	-0.31283453	0.182966688	0.129485757	-0.005401238	-0.541543273	-0.531857717	-0.12015069	-0.242682938	0.131489803	-0.39191675	-0.008804436	-0.442859428	0.217621522	-0.165113152	-0.411614999	-0.277565594	-0.144676102	-0.01644543
-4.50061569	-0.769882711	0.037591238	0.703005262	-0.190847265	-0.785516544	0.148545922	-0.325482549	-0.537737628	0.251734952	0.205820409	-0.129102575	-0.633894766	-0.273841459	-0.378614497	0.199150323	0.122207612	-0.345151881	0.048850406	-0.394382525	-0.303863227	0.275074304	0.237633048	-0.113220124	0.041118742	-0.089283065	-0.444742945	-0.063543109	0.53619051	-0.159314988	-0.822056077	-0.312341039	-0.31325424	0.183327441	0.12931418	-0.005748175	-0.542429396	-0.53188685	-0.120920187	-0.242906198	0.132422555	-0.39218089	-0.009426967	-0.442303972	0.218121739	-0.164996493	-0.411652193	-0.277892478	-0.144910523	-0.016836482
-4.49963265	-0.769367425	0.037240375	0.702897239	-0.190629116	-0.785392662	0.150563318	-0.325499657	-0.537493386	0.25132221	0.204935515	-0.130243908	-0.633926574	-0.271268148	-0.377901616	0.197719314	0.121111399	-0.34530865	0.049637095	-0.393944175	-0.303506414	0.27503257	0.238066289	-0.113832607	0.041315327	-0.09246865	-0.445943046	-0.064723519	0.536659593	-0.160012114	-0.821162514	-0.315209823	-0.313669138	0.183680486	0.129150637	-0.006103797	-0.543317926	-0.531926056	-0.121693751	-0.243123736	0.133346868	-0.392444047	-0.010053518	-0.441749069	0.218627336	-0.164880498	-0.411696961	-0.278217108	-0.145151136	-0.017249659
-4.49864961	-0.768858243	0.036894539	0.702785115	-0.190417791	-0.785255875	0.152577494	-0.325509229	-0.537245597	0.250907307	0.204048796	-0.131377167	-0.633966491	-0.268690786	-0.377189486	0.196282581	0.120003068	-0.345473714	0.050417453	-0.393516183	-0.303147532	0.274986574	0.238492747	-0.114433822	0.041504182	-0.095641268	-0.447132492	-0.065899202	0.537112396	-0.160707215	-0.820282282	-0.318066668	-0.31407909	0.184025797	0.128995017	-0.006468108	-0.544208787	-0.531975226	-0.122471405	-0.243335566	0.134262604	-0.392706259	-0.010684007	-0.441194715	0.219138211	-0.164765122	-0.411749326	-0.27853944	-0.145397956	-0.017684882
-4.49766657	-0.768355176	0.036553733	0.702668916	-0.190213304	-0.785106206	0.154588413	-0.325511326	-0.536994306	0.250490243	0.203160351	-0.132502223	-0.634014624	-0.266109622	-0.376478103	0.194840289	0.118882666	-0.345647034	0.051191363	-0.39309863	-0.30278672	0.27493639	0.238912386	-0.115023751	0.041685301	-0.098800665	-0.448311217	-0.067070085	0.537548782	-0.161400234	-0.819415529	-0.32091125	-0.314483962	0.184363353	0.128847206	-0.006841107	-0.545101906	-0.532034251	-0.123253175	-0.243541704	0.135169625	-0.392967568	-0.011318354	-0.440640904	0.219654265	-0.164650318	-0.411809312	-0.278859426	-0.145650997	-0.018142068
-4.49668353	-0.767858237	0.03621796	0.702548666	-0.190015669	-0.784943678	0.156596036	-0.325506011	-0.536739556	0.250071021	0.202270274	-0.133618948	-0.634071077	-0.263524903	-0.375767464	0.193392604	0.117750247	-0.345828574	0.051958708	-0.392691598	-0.302424121	0.27488209	0.239325169	-0.115602379	0.041858683	-0.101946588	-0.449479159	-0.068236095	0.53796862	-0.162091115	-0.818562403	-0.323743248	-0.314883625	0.184693129	0.12870709	-0.007222793	-0.54599721	-0.532103021	-0.124039083	-0.243742167	0.136067794	-0.393228011	-0.011956476	-0.44008763	0.220175397	-0.164536039	-0.41187694	-0.279177021	-0.145910274	-0.018621131
-4.49570049	-0.767367436	0.035887221	0.702424391	-0.189824897	-0.784768317	0.158600326	-0.325493348	-0.536481391	0.249649639	0.201378663	-0.134727216	-0.634135953	-0.260936876	-0.375057565	0.191939691	0.116605861	-0.346018295	0.052719373	-0.392295167	-0.302059874	0.27482375	0.239731057	-0.116169692	0.042024327	-0.105078785	-0.450636255	-0.06939716	0.538371778	-0.162779801	-0.817723048	-0.326562341	-0.315277949	0.185015106	0.128574552	-0.007613166	-0.546894623	-0.53218142	-0.124829153	-0.243936971	0.136956974	-0.393487628	-0.012598289	-0.439534886	0.220701503	-0.164422238	-0.411952232	-0.27949218	-0.1461758	-0.019121984
-4.49471745	-0.766882784	0.035561518	0.702296118	-0.189640998	-0.784580146	0.160601245	-0.3254734	-0.536219854	0.249226101	0.200485612	-0.135826903	-0.634209353	-0.25834579	-0.374348403	0.190481717	0.115449564	-0.346216155	0.053473243	-0.391909412	-0.301694122	0.274761443	0.240130013	-0.116725679	0.042182231	-0.108197006	-0.451782445	-0.070553208	0.538758125	-0.163466236	-0.816897606	-0.329368213	-0.315666807	0.185329262	0.128449475	-0.008012222	-0.547794072	-0.532269334	-0.125623411	-0.244126136	0.137837028	-0.393746456	-0.013243708	-0.438982664	0.22123248	-0.164308865	-0.412035207	-0.279804858	-0.146447588	-0.019644538
-4.49373441	-0.766404292	0.035240851	0.702163874	-0.189463983	-0.784379192	0.162598756	-0.325446234	-0.53595499	0.248800408	0.199591217	-0.136917884	-0.634291372	-0.255751893	-0.373639974	0.18901885	0.114281409	-0.346422115	0.054220202	-0.391534407	-0.301327007	0.274695245	0.240521998	-0.117270329	0.042332398	-0.111301001	-0.452917671	-0.071704166	0.539127532	-0.164150365	-0.816086217	-0.332160548	-0.316050073	0.185635578	0.128331738	-0.008419956	-0.548695481	-0.532366646	-0.126421879	-0.244309681	0.138707819	-0.394004534	-0.013892649	-0.438430955	0.221768225	-0.164195872	-0.412125883	-0.28011501	-0.14672565	-0.020188702
-4.49275137	-0.765931969	0.034925219	0.702027684	-0.18929386	-0.784165483	0.164592819	-0.325411915	-0.535686843	0.248372561	0.198695572	-0.138000039	-0.634382107	-0.253155432	-0.372932277	0.187551257	0.113101454	-0.346636132	0.054960139	-0.391170224	-0.300958669	0.274625229	0.240906973	-0.117803636	0.042474828	-0.114390523	-0.454041877	-0.072849964	0.539479872	-0.164832133	-0.815289019	-0.334939036	-0.316427624	0.185934035	0.128221222	-0.008836363	-0.549598776	-0.532473236	-0.127224583	-0.244487626	0.139569211	-0.394261898	-0.014545024	-0.437879749	0.222308633	-0.164083207	-0.412224279	-0.280422592	-0.147009999	-0.020754382
-4.49176833	-0.765465825	0.034614622	0.701887576	-0.189130636	-0.783939045	0.166583396	-0.325370512	-0.535415457	0.247942563	0.197798773	-0.139073245	-0.63448165	-0.250556655	-0.372225309	0.186079107	0.111909757	-0.346858164	0.05569294	-0.390816931	-0.300589251	0.274551473	0.241284899	-0.118325595	0.042609525	-0.117465326	-0.455155008	-0.073990531	0.539815018	-0.165511484	-0.814506146	-0.337703366	-0.316799339	0.186224618	0.128117804	-0.009261436	-0.550503881	-0.532588985	-0.128031546	-0.244659993	0.140421068	-0.394518585	-0.015200747	-0.437329036	0.222853598	-0.163970819	-0.41233041	-0.280727559	-0.147300644	-0.021341484
-4.49078529	-0.765005868	0.034309056	0.701743577	-0.188974317	-0.783699908	0.168570448	-0.325322092	-0.535140878	0.247510417	0.196900914	-0.140137383	-0.634590091	-0.247955812	-0.371519066	0.18460257	0.110706377	-0.347088165	0.056418493	-0.390474595	-0.300218894	0.274474051	0.241655735	-0.118836203	0.042736494	-0.120525163	-0.456257009	-0.075125796	0.540132847	-0.166188363	-0.813737731	-0.340453233	-0.317165097	0.186507308	0.128021361	-0.009695169	-0.551410722	-0.532713769	-0.128842794	-0.244826805	0.141263253	-0.39477463	-0.015859728	-0.436778804	0.223403014	-0.163858656	-0.412444291	-0.28102987	-0.147597597	-0.02194991
-4.48980225	-0.764552107	0.03400852	0.701595717	-0.18882491	-0.783448099	0.170553935	-0.325266725	-0.534863149	0.247076125	0.196002087	-0.141192336	-0.634707519	-0.245353149	-0.370813546	0.183121815	0.109491375	-0.347326091	0.057136688	-0.39014328	-0.299847742	0.274393041	0.242019442	-0.119335457	0.04285574	-0.123569793	-0.45734783	-0.076255689	0.540433234	-0.166862716	-0.812983904	-0.343188331	-0.317524781	0.186782092	0.127931769	-0.01013755	-0.552319223	-0.532847463	-0.129658349	-0.244988083	0.142095632	-0.395030068	-0.016521878	-0.43622904	0.223956775	-0.163746667	-0.412565936	-0.28132948	-0.147900867	-0.02257956
-4.48881921	-0.764104549	0.03371301	0.701444022	-0.188682417	-0.78318365	0.172533819	-0.325204483	-0.534582318	0.24663969	0.195102388	-0.142237986	-0.634834019	-0.242748915	-0.370108747	0.181637014	0.108264814	-0.347571897	0.057847414	-0.389823046	-0.299475935	0.274308517	0.24237598	-0.11982336	0.04296727	-0.126598971	-0.458427421	-0.077380139	0.540716058	-0.167534489	-0.812244792	-0.34590836	-0.317878275	0.187048955	0.127848902	-0.010588571	-0.55322931	-0.532989943	-0.130478237	-0.245143854	0.14291807	-0.395284935	-0.017187107	-0.435679732	0.224514772	-0.163634796	-0.412695357	-0.281626346	-0.148210464	-0.023230334
-4.48783617	-0.763663202	0.033422521	0.701288521	-0.188546842	-0.782906592	0.174510058	-0.325135436	-0.534298427	0.246201115	0.194201908	-0.143274219	-0.634969673	-0.240143357	-0.369404668	0.180148338	0.107026757	-0.347825534	0.058550564	-0.389513952	-0.299103617	0.274220558	0.242725308	-0.120299914	0.043071092	-0.129612459	-0.459495734	-0.078499078	0.5409812	-0.168203627	-0.811520521	-0.348613021	-0.318225466	0.187307883	0.127772633	-0.011048219	-0.554140907	-0.533141081	-0.131302481	-0.245294142	0.143730432	-0.395539264	-0.017855324	-0.435130866	0.225076897	-0.16352299	-0.412832566	-0.281920428	-0.148526397	-0.023902128
-4.48685313	-0.763228071	0.033137047	0.701129243	-0.188418186	-0.782616954	0.176482613	-0.325059656	-0.534011524	0.245760404	0.19330074	-0.144300919	-0.635114563	-0.237536722	-0.368701307	0.178655958	0.105777269	-0.348086955	0.059246027	-0.389216056	-0.298730928	0.27412924	0.243067384	-0.120765124	0.043167214	-0.132610015	-0.460552721	-0.079612436	0.54122854	-0.168870077	-0.810811212	-0.351302018	-0.318566241	0.187558866	0.127702833	-0.011516482	-0.555053937	-0.533300746	-0.132131107	-0.245438973	0.144532583	-0.395793088	-0.018526436	-0.434582425	0.225643042	-0.163411194	-0.412977573	-0.282211682	-0.148848673	-0.024594837
-4.48587009	-0.762799165	0.032856583	0.700966218	-0.188296449	-0.78231477	0.178451444	-0.324977218	-0.533721654	0.245317561	0.192398976	-0.145317976	-0.635268765	-0.234929259	-0.367998662	0.177160047	0.104516418	-0.34835611	0.059933698	-0.388929409	-0.298358012	0.27403464	0.243402167	-0.121218997	0.043255648	-0.135591403	-0.461598338	-0.080720144	0.541457962	-0.169533785	-0.810116986	-0.353975058	-0.318900491	0.187801891	0.127639374	-0.011993346	-0.555968327	-0.533468808	-0.132964139	-0.245578375	0.145324391	-0.396046441	-0.01920035	-0.434034394	0.226213096	-0.163299352	-0.413130386	-0.282500068	-0.149177301	-0.025308355
-4.48488705	-0.762376487	0.032581122	0.700799474	-0.188181631	-0.782000073	0.18041651	-0.324888196	-0.533428863	0.244872589	0.191496709	-0.146325279	-0.635432357	-0.232321213	-0.367296731	0.175660777	0.10324427	-0.34863295	0.06061347	-0.388654064	-0.29798501	0.273936836	0.243729616	-0.121661542	0.043336405	-0.138556386	-0.462632541	-0.081822134	0.54166935	-0.170194698	-0.809437961	-0.356631851	-0.319228108	0.188036948	0.127582125	-0.012478797	-0.556884001	-0.533645134	-0.133801601	-0.245712376	0.146105721	-0.396299355	-0.019876972	-0.433486757	0.226786951	-0.163187408	-0.413291014	-0.282785544	-0.149512286	-0.026042572
-4.48390401	-0.761960045	0.032310655	0.700629042	-0.188073729	-0.781672897	0.182377769	-0.324792665	-0.533133198	0.244425492	0.190594027	-0.147322717	-0.635605409	-0.229712832	-0.366595515	0.174158321	0.101960896	-0.348917424	0.061285237	-0.388390068	-0.297612063	0.273835905	0.244049689	-0.12209277	0.043409497	-0.141504728	-0.46365529	-0.082918337	0.54186259	-0.170852765	-0.80877425	-0.359272109	-0.319548986	0.18826403	0.127530955	-0.012972816	-0.557800883	-0.533829591	-0.134643518	-0.245841005	0.146876441	-0.396551861	-0.020556206	-0.432939496	0.227364494	-0.163075305	-0.413459462	-0.283068071	-0.149853635	-0.026797377
-4.48292097	-0.761549841	0.032045174	0.700454952	-0.18797274	-0.781333275	0.184335181	-0.324690701	-0.532834703	0.243976276	0.189691024	-0.148310183	-0.635787994	-0.227104361	-0.365895011	0.172652854	0.100666365	-0.34920948	0.061948896	-0.388137468	-0.297239315	0.273731926	0.244362343	-0.122512694	0.043474938	-0.144436198	-0.464666544	-0.084008686	0.542037571	-0.171507931	-0.808125965	-0.361895549	-0.319863023	0.188483127	0.12748573	-0.013475388	-0.558718897	-0.534022042	-0.135489913	-0.245964293	0.147636419	-0.39680399	-0.021237958	-0.432392592	0.227945614	-0.162962984	-0.413635737	-0.283347607	-0.150201355	-0.027572658
-4.48193793	-0.761145881	0.03178467	0.700277233	-0.187878658	-0.780981243	0.186288704	-0.324582382	-0.532533426	0.243524943	0.188787787	-0.14928757	-0.635980178	-0.224496047	-0.36519522	0.17114455	0.09936075	-0.349509065	0.062604342	-0.387896307	-0.296866907	0.273624975	0.244667536	-0.122921329	0.043532744	-0.147350562	-0.465666264	-0.085093114	0.542194182	-0.172160146	-0.807493217	-0.364501889	-0.320170116	0.188694232	0.127446319	-0.013986494	-0.559637968	-0.534222351	-0.136340811	-0.246082269	0.148385522	-0.397055772	-0.021922129	-0.431846026	0.228530201	-0.162850387	-0.413819841	-0.283624114	-0.150555448	-0.028368299
-4.48095489	-0.760748168	0.031529131	0.700095917	-0.187791479	-0.780616837	0.188238295	-0.324467785	-0.532229414	0.243071499	0.187884407	-0.150254774	-0.636182027	-0.221888134	-0.364496142	0.169633582	0.098044123	-0.349816125	0.063251474	-0.387666625	-0.296494979	0.273515132	0.244965224	-0.12331869	0.043582931	-0.150247591	-0.466654415	-0.086171552	0.542332314	-0.172809358	-0.806876112	-0.36709085	-0.320470167	0.18889734	0.127412586	-0.014506112	-0.560558021	-0.534430378	-0.137196237	-0.246194968	0.14912362	-0.397307237	-0.022608622	-0.431299777	0.229118141	-0.162737455	-0.414011779	-0.283897553	-0.150915921	-0.029184186
-4.47997185	-0.760356705	0.031278546	0.699911035	-0.187711193	-0.780240094	0.190183914	-0.32434699	-0.531922714	0.242615949	0.186980972	-0.151211692	-0.636393604	-0.219280867	-0.363797776	0.168120126	0.096716561	-0.350130605	0.063890191	-0.387448461	-0.296123674	0.273402475	0.245255366	-0.123704798	0.043625515	-0.153127056	-0.467630962	-0.087243935	0.54245186	-0.173455514	-0.806274753	-0.369662157	-0.320763079	0.189092446	0.127384396	-0.015034223	-0.561478979	-0.534645983	-0.138056215	-0.246302421	0.149850581	-0.397558415	-0.023297338	-0.430753825	0.229709321	-0.162624129	-0.414211551	-0.284167884	-0.151282777	-0.030020198
-4.47898881	-0.759971496	0.031032903	0.699722617	-0.187637793	-0.77985105	0.192125516	-0.324220077	-0.531613372	0.242158298	0.186077572	-0.152158222	-0.636614969	-0.216674491	-0.363100123	0.166604356	0.095378139	-0.350452451	0.064520391	-0.38724185	-0.295753133	0.273287081	0.245537918	-0.124079672	0.043660516	-0.15598873	-0.46859587	-0.088310195	0.542552714	-0.174098565	-0.805689243	-0.372215537	-0.321048756	0.189279545	0.127361613	-0.015570805	-0.562400769	-0.534869026	-0.138920768	-0.246404662	0.150566276	-0.397809332	-0.023988177	-0.430208148	0.230303628	-0.162510347	-0.414419158	-0.28443507	-0.151656019	-0.030876217
-4.47800577	-0.759592542	0.030792189	0.699530696	-0.187571268	-0.779449745	0.19406306	-0.324087127	-0.531301435	0.24169855	0.185174292	-0.153094263	-0.636846178	-0.214069248	-0.362403183	0.165086449	0.094028933	-0.350781605	0.065141975	-0.387046825	-0.295383496	0.27316903	0.245812835	-0.124443336	0.043687954	-0.158832387	-0.469549109	-0.089370268	0.542634774	-0.17473846	-0.805119681	-0.374750722	-0.321327106	0.189458635	0.127344099	-0.016115832	-0.563323313	-0.535099363	-0.139789921	-0.246501727	0.151270575	-0.398060018	-0.02468104	-0.429662723	0.230900949	-0.16239605	-0.414634599	-0.284699074	-0.15203565	-0.03175212
-4.47702273	-0.759219846	0.030556389	0.699335302	-0.187511606	-0.779036217	0.195996501	-0.32394822	-0.530986952	0.241236711	0.184271221	-0.154019718	-0.637087288	-0.211465383	-0.361706957	0.16356658	0.092669024	-0.35111801	0.065754847	-0.386863416	-0.295014904	0.2730484	0.246080076	-0.124795812	0.043707849	-0.161657803	-0.470490648	-0.090424086	0.542697936	-0.175375148	-0.804566161	-0.377267444	-0.321598039	0.189629714	0.127331718	-0.016669282	-0.564246538	-0.535336849	-0.140663698	-0.246593651	0.151963349	-0.398310499	-0.025375824	-0.429117526	0.231501168	-0.162281174	-0.414857872	-0.284959857	-0.152421671	-0.032647784
-4.47603969	-0.758853408	0.030325488	0.699136468	-0.187458793	-0.778610504	0.197925798	-0.32380344	-0.53066997	0.240772787	0.183368444	-0.154934489	-0.63733835	-0.208863136	-0.361011447	0.162044924	0.09129849	-0.351461607	0.066358908	-0.386691652	-0.294647498	0.272925269	0.246339595	-0.125137128	0.043720225	-0.164464757	-0.47142046	-0.091471584	0.5427421	-0.176008579	-0.804028777	-0.379765441	-0.321861466	0.18979278	0.12732433	-0.017231128	-0.565170367	-0.535581341	-0.141542122	-0.246680472	0.152644469	-0.398560801	-0.026072427	-0.428572533	0.232104172	-0.162165658	-0.415088973	-0.285217383	-0.152814083	-0.033563083
-4.47505665	-0.758493229	0.030099471	0.698934226	-0.187412817	-0.778172649	0.199850906	-0.32365287	-0.530350536	0.240306782	0.182466047	-0.155838482	-0.637599414	-0.206262749	-0.360316653	0.160521659	0.089917414	-0.351812338	0.066954062	-0.386531557	-0.294281417	0.272799716	0.246591348	-0.125467311	0.043725103	-0.167253028	-0.472338517	-0.092512698	0.542767169	-0.176638705	-0.803507621	-0.382244453	-0.322117302	0.189947834	0.127321797	-0.017801343	-0.566094725	-0.535832689	-0.142425218	-0.246762226	0.153313809	-0.39881095	-0.026770746	-0.428027719	0.232709844	-0.162049439	-0.415327899	-0.285471617	-0.153212888	-0.03449789
-4.474073611	-0.75813931	0.02987832	0.698728608	-0.187373659	-0.777722691	0.201771781	-0.323496594	-0.530028698	0.239838704	0.181564116	-0.156731603	-0.637870528	-0.203664463	-0.359622578	0.15899696	0.088525877	-0.352170143	0.067540215	-0.386383153	-0.293916801	0.272671819	0.246835292	-0.125786391	0.04372251	-0.170022397	-0.473244794	-0.093547362	0.542773046	-0.177265475	-0.803002778	-0.384704223	-0.322365463	0.190094877	0.127323978	-0.018379899	-0.567019538	-0.536090748	-0.143313009	-0.246838952	0.15397124	-0.399060971	-0.027470677	-0.427483058	0.233318071	-0.161932454	-0.415574643	-0.285722523	-0.153618085	-0.035452076
-4.473090571	-0.75779165	0.029662018	0.698519647	-0.187341303	-0.777260672	0.203688379	-0.323334697	-0.529704505	0.239368556	0.180662734	-0.15761376	-0.638151734	-0.201068518	-0.358929223	0.157471004	0.087123964	-0.352534961	0.068117274	-0.386246462	-0.29355379	0.272541658	0.247071382	-0.1260944	0.04371247	-0.172772647	-0.474139268	-0.094575511	0.542759636	-0.177888842	-0.802514335	-0.387144497	-0.322605868	0.190233911	0.127330733	-0.018966766	-0.56794473	-0.536355367	-0.144205518	-0.246910691	0.154616637	-0.399310889	-0.028172115	-0.426938523	0.233928735	-0.161814639	-0.415829198	-0.285970065	-0.154029674	-0.03642551
-4.472107531	-0.757450249	0.029450545	0.698307375	-0.18731573	-0.776786634	0.205600655	-0.323167265	-0.529378005	0.238896347	0.179761985	-0.158484862	-0.638443076	-0.198475152	-0.358236591	0.155943968	0.08571176	-0.352906729	0.068685144	-0.386121499	-0.293192523	0.27240931	0.247299574	-0.126391371	0.043695011	-0.175503561	-0.475021917	-0.095597083	0.542726845	-0.178508757	-0.802042374	-0.389565025	-0.322838437	0.190364938	0.12734192	-0.019561914	-0.568870227	-0.536626396	-0.145102769	-0.246977483	0.155249874	-0.399560726	-0.028874954	-0.426394087	0.23454172	-0.161695929	-0.416091556	-0.28621421	-0.154447654	-0.03741806
-4.471124491	-0.757115105	0.029243881	0.698091827	-0.187296919	-0.77630062	0.207508565	-0.322994384	-0.529049246	0.23842208	0.178861952	-0.159344823	-0.638744591	-0.195884604	-0.357544685	0.154416029	0.084289352	-0.353285385	0.069243736	-0.38600828	-0.292833137	0.272274854	0.247519823	-0.126677339	0.043670161	-0.178214928	-0.475892721	-0.096612012	0.542674583	-0.179125172	-0.801586974	-0.391965561	-0.323063095	0.190487962	0.127357399	-0.020165312	-0.569795954	-0.536903683	-0.146004786	-0.247039369	0.155870826	-0.399810507	-0.029579089	-0.42584972	0.235156911	-0.16157626	-0.416361708	-0.286454923	-0.154872022	-0.038429593
-4.470141451	-0.756786218	0.029042007	0.697873034	-0.187284848	-0.775802675	0.209412063	-0.322816142	-0.528718276	0.237945763	0.177962717	-0.160193554	-0.639056317	-0.193297109	-0.356853506	0.152887363	0.082856826	-0.353670867	0.069792958	-0.385906817	-0.292475772	0.272138369	0.247732083	-0.126952341	0.04363795	-0.180906534	-0.476751661	-0.097620235	0.54260276	-0.179738041	-0.801148211	-0.394345859	-0.323279766	0.19060299	0.127377026	-0.020776925	-0.570721835	-0.537187077	-0.146911591	-0.247096391	0.156479369	-0.400060252	-0.03028441	-0.425305395	0.235774189	-0.161455566	-0.416639643	-0.28669217	-0.155302776	-0.039459971
-4.469158411	-0.756463584	0.028844899	0.69765103	-0.187279494	-0.775292842	0.211311103	-0.322632628	-0.528385145	0.237467402	0.177064361	-0.16103097	-0.639378288	-0.190712905	-0.35616306	0.151358147	0.081414272	-0.354063109	0.070332722	-0.385817118	-0.292120564	0.271999933	0.247936311	-0.127216415	0.043598407	-0.183578169	-0.477598719	-0.09862169	0.54251129	-0.180347314	-0.800726159	-0.39670568	-0.323488379	0.190710025	0.127400659	-0.021396721	-0.571647798	-0.537476422	-0.147823208	-0.247148593	0.15707538	-0.400309984	-0.030990811	-0.42476108	0.236393439	-0.161333781	-0.416925349	-0.28692592	-0.155739913	-0.040509059
-4.468175371	-0.7561472	0.028652536	0.69742585	-0.18728083	-0.774771166	0.213205641	-0.322443929	-0.528049902	0.236987002	0.176166965	-0.16185699	-0.639710533	-0.188132226	-0.355473349	0.149828559	0.079961781	-0.354462047	0.07086294	-0.385739192	-0.291767652	0.271859625	0.248132462	-0.127469602	0.043551565	-0.186229625	-0.478433882	-0.099616312	0.542400086	-0.180952947	-0.800320889	-0.399044787	-0.323688864	0.190809076	0.127428154	-0.022024664	-0.572573767	-0.537771566	-0.148739658	-0.247196019	0.157658736	-0.400559724	-0.031698182	-0.424216746	0.237014543	-0.16121084	-0.417218813	-0.28715614	-0.156183429	-0.041576717
-4.467192331	-0.755837065	0.028464894	0.697197526	-0.187288831	-0.774237694	0.215095629	-0.322250136	-0.527712594	0.236504571	0.175270609	-0.16267153	-0.640053082	-0.185555305	-0.354784377	0.148298775	0.078499442	-0.354867614	0.071383525	-0.385673043	-0.291417171	0.271717521	0.24832049	-0.127711944	0.043497457	-0.188860695	-0.479257134	-0.10060404	0.542269065	-0.181554893	-0.799932469	-0.401362947	-0.323881154	0.19090015	0.127459369	-0.022660718	-0.573499668	-0.538072351	-0.149660966	-0.247238715	0.158229316	-0.400809491	-0.032406413	-0.42367236	0.237637383	-0.161086674	-0.41752002	-0.287382798	-0.15663332	-0.042662804
-4.466209291	-0.755533174	0.028281946	0.696966092	-0.187303467	-0.77369247	0.216981022	-0.322051339	-0.527373273	0.236020114	0.174375371	-0.163474512	-0.64040596	-0.182982376	-0.354096149	0.146768972	0.077027351	-0.355279745	0.071894392	-0.385618672	-0.291069257	0.271573701	0.24850035	-0.127943484	0.043436116	-0.191471174	-0.480068463	-0.101584812	0.542118145	-0.182153107	-0.799560964	-0.403659927	-0.324065185	0.190983255	0.127494159	-0.023304845	-0.574425428	-0.538378621	-0.150587152	-0.247276725	0.158786998	-0.401059306	-0.033115394	-0.423127892	0.238261841	-0.160961218	-0.417828956	-0.287605862	-0.157089581	-0.043767178
-4.465226251	-0.755235523	0.028103669	0.696731583	-0.18732471	-0.773135543	0.218861772	-0.321847629	-0.527031986	0.235533638	0.173481329	-0.164265857	-0.640769191	-0.180413669	-0.353408668	0.145239328	0.075545599	-0.355698371	0.072395456	-0.385576078	-0.290724047	0.271428241	0.248671997	-0.128164268	0.043367579	-0.194060859	-0.480867859	-0.102558565	0.541947247	-0.182747542	-0.799206437	-0.405935503	-0.324240894	0.191058402	0.127532379	-0.023957007	-0.575350972	-0.538690218	-0.15151824	-0.247310097	0.159331663	-0.401309185	-0.033825013	-0.422583307	0.238887799	-0.160834403	-0.418145602	-0.287825304	-0.157552207	-0.044889696
-4.464243211	-0.754944108	0.027930035	0.696494033	-0.187352526	-0.77256696	0.220737834	-0.321639099	-0.526688784	0.23504515	0.172588561	-0.165045489	-0.641142794	-0.177849415	-0.352721941	0.14371002	0.074054282	-0.356123425	0.072886635	-0.385545257	-0.290381676	0.271281221	0.248835386	-0.128374342	0.04329188	-0.196629549	-0.481655313	-0.103525237	0.541756293	-0.183338155	-0.798868947	-0.40818945	-0.32440822	0.1911256	0.127573887	-0.024617164	-0.576276227	-0.539006985	-0.152454252	-0.247338878	0.159863191	-0.401559149	-0.034535159	-0.422038572	0.23951514	-0.160706162	-0.418469942	-0.288041092	-0.15802119	-0.046030212
-4.463260171	-0.754658923	0.027761016	0.696253477	-0.187386884	-0.771986769	0.222609159	-0.321425839	-0.526343715	0.234554655	0.171697143	-0.165813335	-0.641526787	-0.175289843	-0.352035971	0.142181223	0.072553496	-0.356554838	0.073367848	-0.385526205	-0.290042276	0.271132716	0.248990472	-0.128573755	0.043209059	-0.199177045	-0.482430816	-0.104484768	0.541545207	-0.1839249	-0.79854855	-0.410421548	-0.324567108	0.191184862	0.127618535	-0.025285275	-0.577201119	-0.539328761	-0.153395208	-0.247363118	0.160381464	-0.401809213	-0.035245717	-0.421493652	0.240143745	-0.160576427	-0.418801956	-0.288253197	-0.158496525	-0.047188579
-4.462277131	-0.754379963	0.027596583	0.696009948	-0.187427747	-0.77139502	0.224475701	-0.321207945	-0.525996831	0.234062161	0.170807151	-0.16656932	-0.641921185	-0.17273518	-0.351350766	0.140653115	0.071043339	-0.356992539	0.073839013	-0.385518911	-0.289705983	0.270982805	0.24913721	-0.128762558	0.043119153	-0.201703147	-0.483194362	-0.105437097	0.541313915	-0.184507735	-0.7982453	-0.412631581	-0.324717501	0.1912362	0.127666181	-0.025961299	-0.578125576	-0.539655387	-0.154341132	-0.247382866	0.160886365	-0.402059395	-0.035956575	-0.420948514	0.240773495	-0.160445128	-0.419141624	-0.288461591	-0.158978203	-0.04836465
-4.461294091	-0.754107222	0.027436707	0.695763481	-0.18747508	-0.770791761	0.226337411	-0.320985509	-0.525648181	0.233567674	0.169918659	-0.167313376	-0.642326	-0.170185652	-0.35066633	0.139125872	0.069523909	-0.357436459	0.074300051	-0.385523366	-0.28937293	0.270831565	0.249275555	-0.128940801	0.043022203	-0.204207662	-0.483945948	-0.106382162	0.541062345	-0.185086614	-0.797959248	-0.414819335	-0.324859347	0.191279627	0.127716678	-0.026645191	-0.579049525	-0.539986702	-0.155292043	-0.247398171	0.161377778	-0.402309709	-0.036667619	-0.42040312	0.241404272	-0.160312196	-0.419488923	-0.288666245	-0.159466216	-0.049558273
-4.460311051	-0.753840693	0.027281357	0.695514111	-0.187528844	-0.770177043	0.228194241	-0.320758626	-0.525297814	0.233071201	0.16903174	-0.168045433	-0.642741242	-0.167641485	-0.34998267	0.13759967	0.067995306	-0.357886527	0.074750886	-0.385539555	-0.289043248	0.270679071	0.249405461	-0.129108538	0.042918249	-0.206690394	-0.484685569	-0.107319904	0.540790429	-0.185661496	-0.797690441	-0.416984602	-0.324992596	0.191315158	0.127769881	-0.027336908	-0.579972892	-0.540322544	-0.156247964	-0.247409085	0.161855585	-0.402560172	-0.037378732	-0.419857434	0.242035957	-0.160177564	-0.419843831	-0.288867133	-0.159960557	-0.050769299
-4.459328011	-0.753580369	0.0271305	0.695261873	-0.187589	-0.769550917	0.230046143	-0.320527392	-0.524945782	0.232572748	0.168146469	-0.168765423	-0.643166917	-0.165102901	-0.349299793	0.136074686	0.066457631	-0.358342669	0.075191441	-0.385567462	-0.288717069	0.270525401	0.249526883	-0.129265825	0.042807334	-0.209151153	-0.485413224	-0.108250263	0.540498097	-0.186232338	-0.797438925	-0.419127175	-0.3251172	0.191342807	0.127825646	-0.028036405	-0.580895606	-0.54066275	-0.157208914	-0.247415661	0.162319675	-0.402810797	-0.0380898	-0.41931142	0.242668432	-0.16004116	-0.420206325	-0.289064226	-0.160461215	-0.051997573
-4.458344971	-0.753326243	0.026984103	0.695006802	-0.187655505	-0.768913434	0.231893069	-0.320291903	-0.524592134	0.232072321	0.167262916	-0.169473283	-0.64360303	-0.162570122	-0.348617705	0.134551096	0.064910985	-0.358804815	0.075621639	-0.385607068	-0.288394524	0.27037063	0.249639777	-0.129412716	0.042689501	-0.211589747	-0.486128913	-0.109173179	0.540185284	-0.186799098	-0.797204742	-0.421246852	-0.325233115	0.191362592	0.127883826	-0.028743635	-0.581817594	-0.541007158	-0.158174915	-0.24741795	0.162769932	-0.403061598	-0.038800705	-0.418765039	0.243301577	-0.159902916	-0.420576378	-0.2892575	-0.160968181	-0.053242942
-4.457361931	-0.753078307	0.026842133	0.694748933	-0.187728316	-0.768264646	0.233734969	-0.320052253	-0.524236921	0.231569928	0.166381153	-0.170168948	-0.644049581	-0.16004337	-0.347936415	0.133029074	0.063355471	-0.35927289	0.076041409	-0.385658352	-0.288075745	0.270214835	0.249744097	-0.12954927	0.042564795	-0.214005989	-0.486832638	-0.110088592	0.539851927	-0.187361734	-0.79698793	-0.423343435	-0.325340297	0.191374528	0.127944276	-0.029458551	-0.582738784	-0.541355604	-0.159145987	-0.247416007	0.163206244	-0.403312588	-0.03951133	-0.418218253	0.243935274	-0.159762761	-0.420953965	-0.289446928	-0.161481443	-0.05450525
-4.456378891	-0.752836553	0.026704554	0.6944883	-0.187807389	-0.767604606	0.235571795	-0.319808542	-0.523880194	0.231065574	0.165501249	-0.170852357	-0.64450657	-0.157522861	-0.347255928	0.131508797	0.061791194	-0.359746821	0.076450676	-0.385721289	-0.287760858	0.270058092	0.249839798	-0.129675546	0.042433261	-0.216399692	-0.487524401	-0.110996443	0.539497964	-0.187920205	-0.796788526	-0.425416727	-0.325438708	0.191378634	0.128006852	-0.030181105	-0.583659105	-0.541707924	-0.16012215	-0.247409887	0.163628499	-0.403563779	-0.040221558	-0.417671022	0.244569404	-0.159620625	-0.421339057	-0.289632486	-0.162000992	-0.055784341
-4.455395851	-0.75260097	0.026571331	0.694224939	-0.187892677	-0.766933367	0.237403496	-0.319560866	-0.523522003	0.230559267	0.164623274	-0.171523451	-0.644973993	-0.155008815	-0.346576255	0.129990439	0.06021826	-0.360226533	0.076849371	-0.385795854	-0.287449995	0.269900474	0.249926836	-0.129791604	0.042294946	-0.218770671	-0.488204206	-0.111896675	0.539123336	-0.18847447	-0.796606562	-0.427466538	-0.325528308	0.191374929	0.128071407	-0.030911246	-0.584578484	-0.542063952	-0.161103423	-0.247399643	0.164036588	-0.403815182	-0.04093127	-0.417123308	0.245203848	-0.159476438	-0.421731626	-0.28981415	-0.162526814	-0.057080055
-4.454412811	-0.752371551	0.026442425	0.693958886	-0.18798413	-0.766250983	0.239230024	-0.319309324	-0.5231624	0.230051012	0.163747295	-0.172182173	-0.645451842	-0.152501445	-0.345897402	0.128474176	0.058636773	-0.360711951	0.077237424	-0.385882018	-0.287143281	0.269742057	0.250005166	-0.129897508	0.042149897	-0.221118746	-0.48887206	-0.112789228	0.538727985	-0.18902449	-0.79644207	-0.42949268	-0.325609063	0.191363431	0.128137797	-0.031648924	-0.585496852	-0.542423525	-0.162089826	-0.247385333	0.164430401	-0.404066808	-0.041640346	-0.416575069	0.245838488	-0.159330128	-0.422131642	-0.289991895	-0.163058898	-0.058392232
-4.453429771	-0.752148285	0.026317799	0.693690175	-0.1880817	-0.765557508	0.241051327	-0.319054014	-0.522801435	0.229540816	0.162873379	-0.172828466	-0.645940109	-0.150000966	-0.345219379	0.126960181	0.057046842	-0.361202998	0.077614766	-0.385979749	-0.286840845	0.269582916	0.250074744	-0.12999332	0.041998163	-0.223443734	-0.489527968	-0.113674045	0.538311855	-0.189570224	-0.796295077	-0.431494968	-0.325680942	0.191344163	0.128205877	-0.032394087	-0.586414136	-0.542786474	-0.163081379	-0.247367014	0.164809829	-0.404318666	-0.042348667	-0.416026264	0.246473204	-0.159181626	-0.422539074	-0.2901657	-0.163597231	-0.059720713
-4.452446731	-0.751931162	0.026197413	0.693418842	-0.188185333	-0.764852998	0.242867357	-0.318795037	-0.52243916	0.229028686	0.162001593	-0.173462276	-0.646438781	-0.147507591	-0.344542195	0.125448628	0.055448574	-0.361699598	0.07798133	-0.386089012	-0.286542812	0.269423125	0.250135524	-0.130079104	0.041839795	-0.225745458	-0.490171941	-0.114551068	0.537874894	-0.190111634	-0.796165606	-0.433473221	-0.325743912	0.191317144	0.128275502	-0.033146683	-0.587330267	-0.543152635	-0.164078099	-0.247344742	0.165174765	-0.404570765	-0.043056111	-0.415476853	0.247107877	-0.15903086	-0.422953888	-0.290335541	-0.164141799	-0.061065333
-4.451463691	-0.75172017	0.026081226	0.693144922	-0.188294976	-0.764137509	0.244678062	-0.318532491	-0.522075625	0.228514627	0.161132002	-0.174083553	-0.646947844	-0.145021528	-0.343865859	0.123939691	0.05384208	-0.362201675	0.078337051	-0.386209773	-0.286249307	0.269262757	0.250187464	-0.130154929	0.041674843	-0.228023741	-0.490803987	-0.11542024	0.537417051	-0.19064868	-0.79605368	-0.435427264	-0.325797948	0.191282397	0.128346527	-0.033906657	-0.588245174	-0.543521841	-0.165080005	-0.247318577	0.165525103	-0.404823115	-0.043762559	-0.414926792	0.24774239	-0.15887776	-0.423376053	-0.290501397	-0.164692588	-0.06242593
-4.450480651	-0.7515153	0.025969198	0.692868451	-0.188410574	-0.763411095	0.246483392	-0.318266477	-0.521710883	0.227998646	0.160264669	-0.174692246	-0.647467279	-0.142542988	-0.343190381	0.122433543	0.05222747	-0.362709149	0.078681866	-0.386341992	-0.285960455	0.269101885	0.250230518	-0.13022086	0.04150336	-0.230278408	-0.491424118	-0.116281503	0.536938277	-0.191181325	-0.795959317	-0.437356923	-0.325843025	0.191239946	0.12841881	-0.034673956	-0.589158787	-0.543893925	-0.166087115	-0.247288578	0.165860738	-0.405075721	-0.044467887	-0.41437604	0.248376624	-0.158722253	-0.423805532	-0.290663248	-0.165249582	-0.063802339
-4.449497611	-0.751316538	0.025861285	0.692589463	-0.188532069	-0.762673815	0.248283296	-0.317997096	-0.521344985	0.22748075	0.159399657	-0.175288308	-0.647997067	-0.140072176	-0.34251577	0.120930356	0.050604854	-0.363221943	0.079015711	-0.386485627	-0.285676379	0.268940582	0.250264642	-0.130276966	0.041325398	-0.232509287	-0.492032347	-0.117134801	0.536438524	-0.191709531	-0.795882532	-0.439262027	-0.32587912	0.191189814	0.128492205	-0.035448522	-0.590071037	-0.544268719	-0.167099448	-0.247254804	0.166181567	-0.405328592	-0.045171974	-0.413824551	0.24901046	-0.15856427	-0.42424229	-0.290821073	-0.165812768	-0.065194392
-4.448514571	-0.751123873	0.025757443	0.692307995	-0.188659403	-0.761925724	0.250077723	-0.31772445	-0.520977982	0.226960943	0.158537028	-0.175871691	-0.648537186	-0.137609297	-0.341842039	0.119430303	0.048974346	-0.363739977	0.079338526	-0.386640635	-0.285397201	0.268778921	0.250289794	-0.130323319	0.041141012	-0.234716208	-0.492628689	-0.117980078	0.535917749	-0.19223326	-0.795823338	-0.441142413	-0.325906213	0.191132026	0.128566569	-0.0362303	-0.590981854	-0.544646055	-0.168117019	-0.247217317	0.166487486	-0.405581733	-0.045874697	-0.413272284	0.24964378	-0.158403739	-0.42468629	-0.290974853	-0.166382128	-0.066601923
-4.447531531	-0.750937291	0.025657628	0.692024081	-0.188792513	-0.761166883	0.251866621	-0.31744864	-0.520609927	0.226439233	0.157676843	-0.176442353	-0.649087609	-0.135154555	-0.341169197	0.117933555	0.047336058	-0.364263173	0.07965025	-0.386806971	-0.285123043	0.268616972	0.250305929	-0.13035999	0.040950258	-0.236899001	-0.493213157	-0.118817278	0.535375909	-0.192752477	-0.795781745	-0.442997917	-0.325924288	0.191066607	0.128641759	-0.037019231	-0.591891169	-0.545025766	-0.169139848	-0.247176178	0.166778394	-0.40583515	-0.046575931	-0.412719192	0.250276466	-0.158240588	-0.425137493	-0.291124568	-0.166957646	-0.068024763
-4.446548491	-0.750756781	0.025561794	0.691737757	-0.188931339	-0.760397348	0.253649938	-0.317169769	-0.520240871	0.225915624	0.156819161	-0.177000251	-0.649648308	-0.13270815	-0.340497256	0.116440284	0.045690106	-0.364791449	0.079950826	-0.386984584	-0.284854024	0.268454809	0.250313004	-0.13038705	0.040753191	-0.239057501	-0.493785769	-0.119646345	0.534812963	-0.193267144	-0.795757759	-0.444828382	-0.325933329	0.190993585	0.128717633	-0.037815257	-0.592798914	-0.545407683	-0.170167949	-0.247131448	0.167054191	-0.406088846	-0.047275553	-0.412165232	0.2509084	-0.158074746	-0.425595861	-0.291270202	-0.167539306	-0.069462741
-4.445565451	-0.750582327	0.025469894	0.691449059	-0.189075815	-0.759617179	0.255427623	-0.31688794	-0.519870866	0.225390124	0.155964042	-0.177545345	-0.650219252	-0.130270281	-0.339826227	0.114950659	0.044036604	-0.365324725	0.080240197	-0.387173425	-0.284590265	0.2682925	0.250310976	-0.130404574	0.040549869	-0.241191542	-0.494346544	-0.120467224	0.534228874	-0.193777226	-0.795751385	-0.446633653	-0.325933325	0.190912985	0.128794049	-0.038618318	-0.59370502	-0.545791638	-0.171201339	-0.247083192	0.167314777	-0.406342826	-0.047973438	-0.411610358	0.251539464	-0.157906142	-0.426061353	-0.291411737	-0.168127088	-0.070915688
-4.444582411	-0.750413916	0.025381879	0.691158022	-0.189225875	-0.758826435	0.257199623	-0.316603256	-0.519499964	0.224862736	0.155111542	-0.178077597	-0.650800409	-0.127841146	-0.339156122	0.113464851	0.042375668	-0.36586292	0.080518307	-0.387373439	-0.284331883	0.268130118	0.250299802	-0.130412638	0.04034035	-0.243300963	-0.4948955	-0.12127986	0.533623606	-0.194282688	-0.795762623	-0.448413579	-0.325924267	0.190824836	0.128870865	-0.039428352	-0.59460942	-0.546177463	-0.172240034	-0.247031472	0.167560056	-0.406597093	-0.048669461	-0.411054523	0.252169541	-0.157734705	-0.426533927	-0.291549156	-0.168720975	-0.072383429
-4.443599371	-0.750251534	0.025297701	0.69086468	-0.189381451	-0.758025176	0.258965887	-0.31631582	-0.519128219	0.224333468	0.154261717	-0.17859697	-0.651391741	-0.125420938	-0.338486953	0.111983028	0.040707416	-0.366405951	0.080785104	-0.387584572	-0.284078995	0.26796773	0.250279441	-0.130411317	0.040124695	-0.245385603	-0.495432658	-0.122084199	0.532997125	-0.194783495	-0.79579147	-0.450168014	-0.325906146	0.190729166	0.128947939	-0.040245299	-0.595512045	-0.546564989	-0.17328405	-0.246976353	0.16778993	-0.406851648	-0.049363496	-0.410497681	0.252798514	-0.157560364	-0.42701354	-0.291682443	-0.169320949	-0.073865792
-4.442616331	-0.750095165	0.025217308	0.69056907	-0.189542473	-0.757213464	0.260726361	-0.316025738	-0.518755681	0.223802324	0.153414624	-0.179103432	-0.651993211	-0.123009851	-0.337818733	0.11050536	0.039031964	-0.366953737	0.081040534	-0.387806765	-0.283831719	0.267805407	0.250249848	-0.13040069	0.039902962	-0.247445303	-0.495958041	-0.122880187	0.5323494	-0.195279613	-0.795837923	-0.451896815	-0.32587896	0.190626006	0.129025132	-0.041069095	-0.596412828	-0.546954046	-0.174333402	-0.2469179	0.168004304	-0.407106493	-0.050055417	-0.409939785	0.253426265	-0.157383048	-0.427500149	-0.291811584	-0.169926989	-0.075362603
-4.441633291	-0.749944794	0.02514065	0.690271226	-0.189708869	-0.756391359	0.262480992	-0.315733112	-0.518382404	0.22326931	0.152570316	-0.179596949	-0.652604776	-0.120608076	-0.337151476	0.109032014	0.037349433	-0.367506195	0.081284547	-0.388039957	-0.283590168	0.267643216	0.250210983	-0.130380833	0.039675214	-0.249479908	-0.496471671	-0.123667769	0.531680402	-0.195771008	-0.795901972	-0.453599843	-0.325842706	0.190515386	0.129102304	-0.041899677	-0.597311703	-0.547344467	-0.175388103	-0.246856178	0.168203084	-0.407361629	-0.050745097	-0.409380788	0.254052678	-0.157202685	-0.427993708	-0.291936563	-0.170539076	-0.076873685
-4.440650251	-0.749800404	0.025067674	0.689971184	-0.189880567	-0.755558923	0.264229728	-0.315438049	-0.51800844	0.222734431	0.151728846	-0.180077491	-0.653226393	-0.1182158	-0.336485193	0.107563158	0.035659942	-0.36806324	0.081517094	-0.388284087	-0.283354457	0.267481227	0.250162804	-0.130351828	0.039441512	-0.251489264	-0.496973572	-0.124446893	0.530990103	-0.196257648	-0.795983608	-0.455276961	-0.325797386	0.190397336	0.129179316	-0.04273698	-0.598208603	-0.547736083	-0.176448168	-0.246791254	0.168386177	-0.407617055	-0.051432409	-0.408820642	0.254677636	-0.157019206	-0.428494171	-0.292057367	-0.171157188	-0.078398863
-4.439667211	-0.74966198	0.024998326	0.689668978	-0.19005749	-0.754716218	0.265972516	-0.315140653	-0.517633842	0.222197691	0.150890266	-0.18054503	-0.653858016	-0.11583321	-0.3358199	0.106098958	0.033963611	-0.36862479	0.081738127	-0.388539089	-0.283124697	0.267319505	0.250105269	-0.130313756	0.039201921	-0.253473218	-0.497463771	-0.125217505	0.53027848	-0.196739499	-0.796082815	-0.45692804	-0.325743002	0.190271888	0.129256029	-0.043580939	-0.599103461	-0.548128724	-0.177513612	-0.246723195	0.168553492	-0.407872772	-0.052117224	-0.408259298	0.255301023	-0.156832538	-0.429001491	-0.292173984	-0.171781305	-0.079937957
-4.438684171	-0.749529505	0.024932552	0.689364644	-0.190239562	-0.753863306	0.267709302	-0.31484103	-0.517258663	0.221659097	0.150054626	-0.180999541	-0.654499594	-0.113460491	-0.335155609	0.10463958	0.032260562	-0.36919076	0.081947601	-0.388804896	-0.282901002	0.267158119	0.250038337	-0.130266697	0.038956505	-0.25543162	-0.497942295	-0.125979553	0.529545509	-0.197216529	-0.796199578	-0.45855295	-0.32567956	0.190139075	0.129332306	-0.044431487	-0.599996213	-0.548522222	-0.178584446	-0.246652068	0.16870494	-0.408128776	-0.052799416	-0.407696707	0.255922723	-0.156642613	-0.42951562	-0.292286401	-0.172411406	-0.08149079
-4.437701131	-0.74940296	0.024870294	0.689058217	-0.190426703	-0.753000252	0.269440032	-0.314539285	-0.516882956	0.221118651	0.149221976	-0.181440998	-0.655151076	-0.111097824	-0.334492336	0.103185189	0.030550916	-0.369761064	0.08214547	-0.389081438	-0.28268348	0.266997133	0.249961968	-0.130210735	0.038705328	-0.257364323	-0.498409171	-0.126732985	0.52879117	-0.197688708	-0.796333877	-0.460151569	-0.32560707	0.189998931	0.129408011	-0.045288556	-0.600886791	-0.548916409	-0.179660685	-0.246577942	0.16884043	-0.408385066	-0.053478854	-0.407132821	0.256542621	-0.156449358	-0.430036508	-0.292394607	-0.173047467	-0.083057181
-4.436718091	-0.749282329	0.024811498	0.688749731	-0.190618833	-0.752127118	0.271164653	-0.314235526	-0.516506773	0.22057636	0.148392364	-0.18186938	-0.655812408	-0.108745389	-0.333830095	0.101735948	0.028834797	-0.370335619	0.082331692	-0.389368643	-0.282472242	0.266836614	0.249876122	-0.130145954	0.038448457	-0.259271181	-0.498864428	-0.127477749	0.528015446	-0.198156003	-0.796485689	-0.461723777	-0.325525541	0.189851489	0.129483006	-0.04615208	-0.601775133	-0.549311116	-0.180742339	-0.246500886	0.168959877	-0.408641638	-0.054155411	-0.40656759	0.257160601	-0.156252706	-0.430564106	-0.292498592	-0.173689466	-0.084636951
-4.435735051	-0.749167592	0.024756103	0.68843922	-0.19081587	-0.75124397	0.27288311	-0.313929859	-0.516130168	0.220032227	0.147565837	-0.182284666	-0.656483533	-0.106403362	-0.333168901	0.100292022	0.027112328	-0.370914337	0.082506224	-0.389666438	-0.282267394	0.266676625	0.249780757	-0.130072439	0.038185959	-0.26115205	-0.499308098	-0.128213793	0.527218321	-0.198618384	-0.796654988	-0.463269456	-0.325434989	0.189696783	0.129557158	-0.047021988	-0.602661172	-0.549706175	-0.181829422	-0.246420968	0.169063193	-0.408898489	-0.054828957	-0.406000963	0.257776549	-0.156052585	-0.43109836	-0.292598345	-0.17433738	-0.086229916
-4.434752011	-0.749058732	0.024704052	0.688126721	-0.191017728	-0.75035087	0.27459535	-0.31362239	-0.515753194	0.219486256	0.146742441	-0.182686839	-0.657164391	-0.104071919	-0.332508769	0.098853573	0.025383634	-0.371497133	0.082669029	-0.389974746	-0.282069044	0.266517232	0.249675836	-0.129990276	0.037917903	-0.263006789	-0.499740211	-0.128941067	0.526399781	-0.199075821	-0.796841746	-0.464788496	-0.325335429	0.18953485	0.129630331	-0.04789821	-0.603544844	-0.550101418	-0.182921943	-0.246338259	0.169150296	-0.409155614	-0.055499362	-0.405432891	0.258390351	-0.155848926	-0.431639218	-0.292693857	-0.174991184	-0.087835894
-4.433768971	-0.748955729	0.024655283	0.687812266	-0.191224322	-0.749447886	0.276301319	-0.313313227	-0.515375905	0.218938452	0.145922221	-0.183075882	-0.65785492	-0.101751231	-0.331849716	0.097420763	0.02364884	-0.372083921	0.082820067	-0.390293489	-0.281877297	0.266358497	0.249561318	-0.129899552	0.037644356	-0.264835258	-0.5001608	-0.129659519	0.525559816	-0.199528285	-0.797045933	-0.466280788	-0.32522688	0.189365726	0.129702394	-0.048780676	-0.604426086	-0.550496677	-0.184019915	-0.24625283	0.1692211	-0.409413006	-0.056166495	-0.404863323	0.259001892	-0.155641661	-0.432186628	-0.29278512	-0.175650854	-0.089454703
-4.432785931	-0.748858564	0.024609735	0.687495891	-0.191435564	-0.748535082	0.27800096	-0.313002477	-0.514998353	0.218388818	0.14510522	-0.183451782	-0.658555057	-0.09944147	-0.331191756	0.095993752	0.021908071	-0.372674613	0.082959301	-0.390622586	-0.281692256	0.266200483	0.249437165	-0.129800353	0.037365389	-0.266637321	-0.5005699	-0.130369101	0.524698416	-0.199975746	-0.797267513	-0.467746228	-0.325109362	0.189189447	0.129773213	-0.049669314	-0.605304835	-0.550891784	-0.185123348	-0.246164752	0.169275525	-0.409670661	-0.056830226	-0.404292206	0.259611059	-0.155430719	-0.432740533	-0.292872127	-0.176316366	-0.091086156
-4.431802891	-0.748767216	0.024567346	0.687177629	-0.191651363	-0.747612525	0.279694221	-0.312690247	-0.514620592	0.217837358	0.144291479	-0.183814525	-0.659264733	-0.097142802	-0.330534907	0.094572701	0.020161454	-0.373269121	0.083086696	-0.390961954	-0.281514025	0.266043252	0.249303339	-0.12969277	0.037081073	-0.268412842	-0.500967545	-0.131069761	0.523815576	-0.200418177	-0.79750645	-0.469184714	-0.324982901	0.18900605	0.129842658	-0.050564051	-0.606181026	-0.551286573	-0.186232251	-0.246074096	0.169313491	-0.40992857	-0.057490424	-0.403719492	0.260217738	-0.155216033	-0.433300879	-0.292954871	-0.176987694	-0.092730069
-4.430819851	-0.748681665	0.024528052	0.686857514	-0.191871629	-0.74668028	0.281381047	-0.312376645	-0.514242677	0.217284075	0.143481041	-0.184164103	-0.659983879	-0.094855393	-0.329879185	0.093157767	0.018409117	-0.373867359	0.08320222	-0.39131151	-0.281342705	0.265886864	0.249159801	-0.129576892	0.036791478	-0.270161689	-0.50135377	-0.131761451	0.52291129	-0.200855547	-0.797762704	-0.470596152	-0.324847523	0.188815575	0.129910599	-0.051464814	-0.607054598	-0.551680877	-0.187346633	-0.245980936	0.169334919	-0.410186726	-0.058146958	-0.403145126	0.260821818	-0.154997534	-0.433867608	-0.293033347	-0.177664811	-0.094386256
-4.429836811	-0.74860189	0.024491787	0.686535581	-0.192096267	-0.745738416	0.283061381	-0.31206178	-0.51386466	0.216728973	0.142673945	-0.184500507	-0.660712423	-0.092579406	-0.329224608	0.09174911	0.016651188	-0.374469238	0.08330584	-0.391671165	-0.281178395	0.265731381	0.249006515	-0.129452809	0.036496678	-0.27188373	-0.501728614	-0.132444121	0.521985558	-0.201287832	-0.798036231	-0.471980447	-0.324703256	0.188618059	0.129976906	-0.052371529	-0.607925487	-0.552074528	-0.188466504	-0.245885343	0.169339731	-0.410445121	-0.058799697	-0.402569058	0.261423185	-0.154775154	-0.434440663	-0.293107548	-0.178347691	-0.096054529
-4.428853771	-0.748527869	0.024458487	0.686211862	-0.192325183	-0.744787	0.28473517	-0.31174576	-0.513486595	0.216172055	0.141870228	-0.184823731	-0.661450291	-0.090314999	-0.328571191	0.090346885	0.014887794	-0.37507467	0.083397526	-0.392040831	-0.281021194	0.265576862	0.248843443	-0.129320612	0.036196745	-0.273578838	-0.502092114	-0.133117724	0.521038379	-0.201715002	-0.798326988	-0.473337511	-0.324550131	0.188413543	0.130041451	-0.05328412	-0.608793633	-0.552467362	-0.189591871	-0.245787391	0.169327851	-0.410703745	-0.059448507	-0.401991235	0.262021729	-0.154548827	-0.435019984	-0.293177471	-0.179036307	-0.0977347
-4.427870731	-0.748459581	0.024428084	0.685886392	-0.192558278	-0.743826099	0.286402358	-0.311428692	-0.513108537	0.215613323	0.141069929	-0.185133771	-0.662197406	-0.088062331	-0.327918954	0.08895125	0.013119066	-0.375683566	0.08347725	-0.392420416	-0.2808712	0.265423366	0.248670548	-0.129180393	0.035891754	-0.275246886	-0.502444308	-0.133782212	0.520069756	-0.202137033	-0.798634924	-0.47466726	-0.324388184	0.188202066	0.130104109	-0.054202512	-0.609658974	-0.552859213	-0.190722743	-0.245687154	0.169299206	-0.410962588	-0.060093258	-0.401411604	0.262617337	-0.154318485	-0.435605511	-0.293243113	-0.179730631	-0.099426581
-4.426887691	-0.748397004	0.024400511	0.685559204	-0.192795456	-0.742855783	0.288062889	-0.311110686	-0.512730539	0.215052779	0.140273083	-0.185430626	-0.662953688	-0.085821557	-0.327267914	0.087562359	0.011345132	-0.376295836	0.083544984	-0.392809828	-0.280728509	0.26527095	0.248487795	-0.129032246	0.035581779	-0.27688775	-0.502785238	-0.134437536	0.519079695	-0.202553897	-0.798959989	-0.475969612	-0.32421745	0.187983669	0.130164753	-0.055126629	-0.610521449	-0.553249915	-0.191859126	-0.245584706	0.169253723	-0.411221639	-0.060733816	-0.400830114	0.2632099	-0.154084062	-0.436197185	-0.29330447	-0.180430636	-0.101129983
-4.425904651	-0.748340114	0.024375696	0.685230331	-0.193036614	-0.741876119	0.289716708	-0.31079185	-0.512352655	0.214490428	0.139479725	-0.185714294	-0.663719056	-0.083592829	-0.326618089	0.086180366	0.009566124	-0.376911392	0.083600703	-0.393208972	-0.280593214	0.265119671	0.248295149	-0.128876264	0.035266897	-0.278501308	-0.503114944	-0.135083649	0.518068202	-0.20296557	-0.799302128	-0.477244491	-0.324037968	0.187758394	0.130223259	-0.056056393	-0.611380996	-0.553639305	-0.193001027	-0.245480122	0.16919133	-0.411480886	-0.06137005	-0.400246709	0.263799307	-0.153845491	-0.436794942	-0.293361541	-0.181136292	-0.102844715
-4.424921612	-0.748288888	0.024353572	0.684899805	-0.19328165	-0.740887177	0.29136376	-0.310472293	-0.51197494	0.213926269	1.39E-01	-0.18598478	-0.664493425	-0.081376296	-0.325969498	0.084805424	0.007782172	-0.377530143	0.083644384	-0.39361775	-0.280465409	0.264969587	0.248092573	-0.128712541	0.034947182	-0.28008744	-0.503433468	-0.135720506	0.517035288	-0.203372026	-0.799661286	-0.478491823	-0.32384978	0.187526282	0.130279505	-0.056991725	-0.612237557	-0.554027218	-0.194148452	-0.245373478	0.169111958	-0.411740318	-0.062001825	-0.399661338	0.264385448	-0.153602707	-0.437398721	-0.293414324	-0.181847571	-0.104570586
-4.423938572	-0.748243304	0.024334066	0.68456766	-0.19353046	-0.739889027	0.293003989	-0.310152123	-0.511597447	0.213360306	0.137903605	-0.186242085	-0.665276708	-0.079172106	-0.32532216	0.083437684	0.005993407	-0.378151999	0.083676005	-0.394036064	-0.280345185	0.264820753	0.247880034	-0.128541173	0.034622714	-0.281646029	-0.503740854	-0.13634806	0.515980964	-0.203773241	-0.800037402	-0.479711539	-0.323652929	0.187287376	0.130333368	-0.057932547	-0.613091071	-0.554413491	-0.195301406	-0.245264848	0.169015538	-0.411999921	-0.062629009	-0.399073947	0.264968214	-0.153355646	-0.438008457	-0.29346282	-0.182564443	-0.106307404
-4.422955532	-0.748203336	0.024317105	0.684233928	-0.193782939	-0.73888174	0.294637338	-0.309831451	-0.511220231	0.21279254	0.137120906	-0.186486218	-0.666068817	-0.076980402	-0.324676093	0.082077297	0.004199963	-0.378776871	0.083695544	-0.394463812	-0.280232632	0.264673222	0.247657498	-0.128362255	0.034293569	-0.283176959	-0.504037144	-0.136966266	0.514905245	-0.204169191	-0.800430413	-0.480903574	-0.323447463	0.187041718	0.130384729	-0.05887878	-0.613941479	-0.554797961	-0.196459894	-0.24515431	0.168902004	-0.412259681	-0.063251469	-0.398484481	0.265547498	-0.153104243	-0.438624085	-0.293507029	-0.183286878	-0.108054978
-4.421972492	-0.74816896	0.024302616	0.683898641	-0.194038977	-0.737865385	0.296263752	-0.309510384	-0.510843346	0.212222972	0.13634182	-0.186717185	-0.666869661	-0.074801327	-0.324031318	0.080724413	0.00240197	-0.379404667	0.083702985	-0.394900892	-0.280127838	0.26452705	0.247424932	-0.128175883	0.033959826	-0.284680119	-0.504322385	-0.137575077	0.513808147	-0.204559852	-0.800840255	-0.482067867	-0.323233429	0.186789354	0.130433468	-0.059830342	-0.614788721	-0.555180467	-0.197623921	-0.245041939	0.168771292	-0.412519584	-0.06386907	-0.397892888	0.266123191	-0.152848433	-0.43924554	-0.293546953	-0.184014845	-0.109813113
-4.420989452	-0.748140152	0.024290525	0.683561832	-0.194298467	-0.736840033	0.297883176	-0.309189033	-0.510466846	0.211651604	0.135566376	-0.186934997	-0.667679145	-0.072635018	-0.323387853	0.079379179	0.000599563	-0.380035297	0.083698308	-0.395347198	-0.280030891	0.264382288	0.247182302	-0.127982154	0.033621564	-0.286155395	-0.504596621	-0.13817445	0.51268969	-0.204945202	-0.801266859	-0.483204361	-0.32301088	0.186530327	0.130479468	-0.060787153	-0.61563274	-0.555560847	-0.198793489	-0.244927813	0.168623337	-0.412779614	-0.06448168	-0.397299113	0.266695185	-0.152588155	-0.439872755	-0.293582593	-0.184748313	-0.111581618
-4.420006412	-0.748116887	0.024280755	0.683223531	-0.194561296	-0.735805756	0.299495552	-0.308867505	-0.510090787	0.211078436	0.134794601	-0.187139667	-0.668497174	-0.070481613	-0.32274572	0.078041743	-0.001207125	-0.38066867	0.0836815	-0.395802625	-0.279941876	0.26423899	0.246929576	-0.127781167	0.033278864	-0.287602682	-0.504859899	-0.138764341	0.511549895	-0.205325218	-0.801710155	-0.484313001	-0.322779869	0.186264681	0.130522612	-0.061749132	-0.616473477	-0.55593894	-0.199968603	-0.24481201	0.168458078	-0.413039755	-0.065089164	-0.396703101	0.267263374	-0.152323344	-0.440505662	-0.293613954	-0.185487251	-0.113360297
-4.419023372	-0.748099137	0.024273231	0.682883771	-0.194827351	-0.734762625	0.301100825	-0.308545911	-0.509715222	0.210503469	0.13402652	-0.187331208	-0.66932365	-0.068341244	-0.322104938	0.076712252	-0.003017961	-0.381304694	0.083652547	-0.396267063	-0.279860877	0.264097205	0.246666722	-0.12757302	0.032931807	-0.289021871	-0.505112267	-0.139344705	0.510388784	-0.205699878	-0.80217007	-0.485393738	-0.322540451	0.185992462	0.130562787	-0.062716194	-0.617310875	-0.556314588	-0.201149264	-0.244694606	0.168275455	-0.413299991	-0.065691388	-0.396104798	0.267827653	-0.152053941	-0.441144193	-0.293641038	-0.186231627	-0.115148955
-4.418040332	-0.748086878	0.024267873	0.682542583	-0.195096518	-0.733710714	0.302698939	-0.308224359	-0.509340206	0.209926703	0.133262157	-0.187509637	-0.670158472	-0.066214041	-0.321465528	0.075390848	-0.004832809	-0.381943278	0.083611435	-0.396740403	-0.279787976	0.263956984	0.246393711	-0.127357811	0.032580473	-0.290412859	-0.505353772	-0.1399155	0.509206386	-0.20606916	-0.802646527	-0.486446528	-0.322292687	0.185713716	0.130599879	-0.063688259	-0.618144876	-0.556687631	-0.202335474	-0.24457568	0.168075409	-0.413560303	-0.066288219	-0.395504151	0.268387915	-0.151779882	-0.441788278	-0.29366385	-0.186981408	-0.116947398
-4.417057292	-0.748080082	0.024264604	0.682199998	-0.195368681	-0.732650093	0.304289836	-0.307902959	-0.508965794	0.20934814	0.132501535	-0.187674971	-0.671001536	-0.064100133	-0.32082751	0.074077677	-0.006651536	-0.38258433	0.083558156	-0.397222532	-0.279723253	0.263818377	0.24611051	-0.127135639	0.032224946	-0.291775544	-0.505584465	-0.140476683	0.508002727	-0.206433044	-0.803139448	-0.487471327	-0.322036636	0.18542849	0.130633776	-0.064665241	-0.618975423	-0.55705791	-0.203527234	-0.24445531	0.167857884	-0.413820674	-0.066879521	-0.394901104	0.268944056	-0.151501108	-0.442437848	-0.293682397	-0.187736561	-0.118755429
-4.416074252	-0.748078724	0.024263343	0.681856047	-0.19564372	-0.731580836	0.305873462	-0.30758182	-0.508592041	0.208767777	0.131744677	-0.187827232	-0.67185274	-0.061999643	-0.320190906	0.07277288	-0.008474006	-0.383227758	0.083492701	-0.397713336	-0.279666789	0.263681432	0.245817091	-0.126906605	0.031865307	-0.293109826	-0.505804394	-0.141028212	0.506777839	-0.206791508	-0.80364875	-0.488468099	-0.321772362	0.18513683	0.130664369	-0.065647056	-0.619802461	-0.557425269	-0.204724545	-0.244333575	0.167622825	-0.414081084	-0.067465161	-0.394295602	0.269495972	-0.151217558	-0.44309283	-0.293696685	-0.188497053	-0.120572852
-4.415091212	-0.748082774	0.024264009	0.681510759	-0.195921517	-0.730503017	0.307449758	-0.30726105	-0.508219001	0.208185616	0.130991602	-0.187966441	-0.672711974	-0.059912695	-0.319555737	0.071476598	-0.010300083	-0.38387347	0.083415062	-0.398212701	-0.279618661	0.263546195	0.245513423	-0.126670809	0.03150164	-0.294415609	-0.50601361	-0.141570045	0.505531754	-0.207144534	-0.804174351	-0.489436808	-0.321499931	0.184838783	0.130691549	-0.066633619	-0.620625933	-0.557789552	-0.205927406	-0.244210555	0.167370177	-0.414341515	-0.068045004	-0.393687591	0.27004356	-0.150929175	-0.443753153	-0.29370672	-0.189262851	-0.122399469
-4.414108172	-0.748092205	0.024266521	0.681164166	-0.19620195	-0.729416709	0.30901867	-0.306940759	-0.507846729	0.207601654	0.130242329	-0.188092623	-0.67357913	-0.057839406	-0.318922024	0.07018897	-0.012129632	-0.384521375	0.083325234	-0.398720509	-0.279578943	0.263412714	0.245199479	-0.126428352	0.031134029	-0.295692797	-0.506212165	-0.142102142	0.504264507	-0.207492101	-0.804716164	-0.490377427	-0.321219411	0.184534398	0.130715209	-0.067624845	-0.621445783	-0.558150603	-0.207135817	-0.244086329	0.167099889	-0.414601944	-0.068618915	-0.393077016	0.270586716	-0.150635899	-0.444418744	-0.293712512	-0.190033919	-0.124235084
-4.413125132	-0.74810699	0.024270794	0.680816297	-0.196484895	-0.728321986	0.310580139	-0.306621056	-0.507475279	0.207015892	0.129496875	-0.188205804	-0.674454096	-0.055779893	-0.31828979	0.068910136	-0.013962516	-0.385171379	0.083223214	-0.39923664	-0.279547712	0.263281034	0.24487523	-0.126179335	0.030762559	-0.296941298	-0.506400111	-0.142624462	0.502976137	-0.20783419	-0.805274098	-0.491289927	-0.320930872	0.184223723	0.130735244	-0.068620647	-0.622261957	-0.558508268	-0.208349777	-0.243960975	0.166811911	-0.414862352	-0.069186761	-0.392463821	0.271125339	-0.150337673	-0.445089529	-0.293714068	-0.190810223	-0.126079499
-4.412142092	-0.748127099	0.024276746	0.680467181	-0.196770228	-0.727218922	0.312134111	-0.306302049	-0.507104708	0.206428329	0.128755258	-0.188306011	-0.675336758	-0.053734269	-0.317659056	0.067640231	-0.015798598	-0.38582339	0.083109	-0.399760975	-0.279525039	0.2631512	0.244540649	-0.12592386	0.030387314	-0.29816102	-0.5065775	-0.143136965	0.501666684	-0.208170782	-0.805848062	-0.492174287	-0.320634386	0.183906806	0.130751551	-0.069620938	-0.6230744	-0.558862393	-0.209569282	-0.243834575	0.166506195	-0.415122716	-0.069748407	-0.391847953	0.271659328	-0.15003444	-0.445765433	-0.293711399	-0.191591729	-0.127932515
-4.411159052	-0.748152504	0.02428429	0.680116849	-0.197057821	-0.726107592	0.313680528	-0.305983847	-0.50673507	0.205838961	0.128017492	-0.188393276	-0.676227001	-0.051702644	-0.317029845	0.066379391	-0.017637743	-0.386477315	0.082982591	-0.400293392	-0.279510996	0.263023254	0.24419571	-0.125662029	0.030008381	-0.299351877	-0.506744386	-0.143639613	0.500336189	-0.20850186	-0.806437961	-0.49303049	-0.32033003	0.183583697	0.130764028	-0.07062563	-0.623883058	-0.559212826	-0.210794331	-0.243707209	0.166182694	-0.415383013	-0.070303718	-0.391229356	0.272188581	-0.149726145	-0.446446382	-0.293704516	-0.1923784	-0.129793933
-4.410176012	-0.748183175	0.024293341	0.679765328	-0.197347548	-0.724988072	0.315219333	-0.305666559	-0.506366419	0.205247789	0.12728359	-0.18846763	-0.677124707	-0.049685124	-0.316402179	0.065127751	-0.019479812	-0.387133062	0.08284399	-0.400833765	-0.279505651	0.26289724	0.243840387	-0.125393945	0.029625846	-0.300513782	-0.506900824	-0.144132365	0.498984698	-0.208827406	-0.807043699	-0.493858519	-0.320017879	0.183254445	0.130772575	-0.071634636	-0.624687876	-0.559559416	-0.21202492	-0.243578956	0.165841362	-0.415643221	-0.070852561	-0.390607975	0.272713	-0.149412732	-0.447132297	-0.29369343	-0.1931702	-0.131663554
-4.409192972	-0.748219081	0.024303812	0.679412648	-0.197639278	-0.723860436	0.316750471	-0.305350293	-0.505998811	0.204654809	0.126553566	-0.188529108	-0.678029755	-0.047681816	-0.315776081	0.063885443	-0.021324669	-0.387790538	0.0826932	-0.401381972	-0.279509073	0.262773198	0.243474654	-0.12511971	0.029239795	-0.301646651	-0.507046867	-0.144615186	0.497612257	-0.209147402	-0.807665176	-0.494658365	-0.319698014	0.182919101	0.130777093	-0.072647866	-0.625488802	-0.559902012	-0.213261044	-0.243449898	0.165482158	-0.415903316	-0.071394799	-0.389983755	0.273232485	-0.149094148	-0.447823104	-0.293678154	-0.193967094	-0.13354118
-4.408209932	-0.748260194	0.024315614	0.679058836	-0.19793288	-0.72272476	0.318273884	-0.305035157	-0.505632301	0.20406002	0.125827429	-0.188577745	-0.678942024	-0.045692818	-0.315151574	0.062652599	-0.023172176	-0.38844965	0.082530224	-0.401937884	-0.279521327	0.26265117	0.243098487	-0.124839427	0.028850316	-0.302750404	-0.507182573	-0.145088036	0.496218915	-0.209461832	-0.808302289	-0.495430021	-0.319370517	0.182577715	0.130777486	-0.073665232	-0.626285783	-0.560240467	-0.2145027	-0.243320115	0.165105038	-0.416163272	-0.0719303	-0.389356642	0.273746938	-0.148770339	-0.448518723	-0.2936587	-0.194769043	-0.135426609
-4.407226892	-0.748306481	0.024328658	0.678703921	-0.198228221	-0.721581121	0.319789516	-0.30472126	-0.505266944	0.203463418	0.125105189	-0.18861358	-0.67986139	-0.043718231	-0.314528681	0.061429348	-0.025022195	-0.389110305	0.082355072	-0.402501373	-0.279542477	0.262531195	0.242711862	-0.124553201	0.028457496	-0.303824961	-0.507307995	-0.145550879	0.494804724	-0.209770679	-0.808954934	-0.496173485	-0.319035471	0.182230338	0.13077366	-0.074686644	-0.627078765	-0.560574631	-0.21574988	-0.243189689	0.164709964	-0.416423065	-0.07245893	-0.38872658	0.274256262	-0.148441254	-0.449219076	-0.293635084	-0.195576012	-0.137319642
-4.406243852	-0.748357913	0.024342855	0.67834793	-0.198525166	-0.720429594	0.321297311	-0.304408708	-0.504902795	0.202865	0.124386855	-0.188636652	-0.680787726	-0.041758148	-0.313907426	0.060215819	-0.026874588	-0.38977241	0.082167749	-0.40307231	-0.279572586	0.262413311	0.242314755	-0.124261134	0.028061425	-0.304870246	-0.507423192	-0.146003679	0.493369739	-0.210073927	-0.809623004	-0.496888756	-0.318692963	0.181877021	0.130765522	-0.075712011	-0.627867698	-0.560904359	-0.21700258	-0.243058701	0.164296898	-0.416682667	-0.072980553	-0.388093514	0.274760359	-0.14810684	-0.449924083	-0.293607319	-0.196387962	-0.139220079
-4.405260812	-0.748414458	0.024358113	0.67799089	-0.198823579	-0.719270256	0.322797211	-0.30409761	-0.50453991	0.202264764	0.123672433	-0.188647003	-0.681720905	-0.039812662	-0.313287831	0.059012139	-0.028729217	-0.390435872	0.081968267	-0.403650563	-0.279611715	0.262297556	0.241907146	-0.123963332	0.02766219	-0.305886185	-0.50752822	-0.1464464	0.491914014	-0.210371562	-0.810306389	-0.497575841	-0.318343081	0.181517816	0.13075298	-0.076741243	-0.628652528	-0.561229504	-0.218260792	-0.242927232	0.163865803	-0.416942054	-0.073495035	-0.38745739	0.275259134	-0.147767048	-0.450633665	-0.293575421	-0.197204856	-0.141127718
-4.404277772	-0.748476083	0.02437434	0.677632829	-0.199123322	-0.718103186	0.324289161	-0.303788073	-0.504178342	0.201662706	0.122961929	-0.188644678	-0.682660796	-0.037881862	-0.312669921	0.057818434	-0.030585944	-0.391100598	0.081756638	-0.404236	-0.279659922	0.262183966	0.241489011	-0.123659898	0.027259881	-0.306872705	-0.507623138	-0.146879007	0.490437609	-0.210663568	-0.811004976	-0.498234747	-0.317985916	0.181152775	0.130735946	-0.077774247	-0.629433205	-0.561549923	-0.219524508	-0.242795363	0.163416645	-0.417201197	-0.074002244	-0.386818154	0.275752492	-0.147421829	-0.45134774	-0.293539409	-0.198026655	-0.143042358
-4.403294732	-0.748542757	0.024391443	0.677273773	-0.199424257	-0.716928458	0.325773104	-0.303480203	-0.503818148	0.201058821	0.122255347	-0.188629722	-0.683607268	-0.035965833	-0.31205372	0.056634826	-0.03244463	-0.391766494	0.081532875	-0.404828487	-0.279717265	0.262072576	0.24106033	-0.123350936	0.026854588	-0.307829737	-0.507708003	-0.147301466	0.488940585	-0.21094993	-0.811718653	-0.498865488	-0.317621561	0.180781951	0.130714333	-0.078810934	-0.630209679	-0.561865473	-0.22079372	-0.242663177	0.162949391	-0.417460067	-0.074502046	-0.38617575	0.276240338	-0.147071133	-0.452066227	-0.293499298	-0.19885332	-0.144963799
-4.402311692	-0.748614447	0.024409329	0.676913747	-0.199726243	-0.715746153	0.327248984	-0.303174108	-0.503459383	0.200453106	0.12155269	-0.188602183	-0.684560188	-0.034064659	-0.311439252	0.055461439	-0.034305137	-0.392433467	0.081296993	-0.405427889	-0.279783799	0.26196342	0.240621083	-0.123036551	0.0264464	-0.308757214	-0.507782874	-0.147713744	0.487423004	-0.211230635	-0.812447301	-0.499468079	-0.31725011	0.180405395	0.130688055	-0.079851209	-0.630981898	-0.562176012	-0.222068419	-0.242530755	0.162464011	-0.417718638	-0.074994306	-0.385530124	0.276722579	-0.146714915	-0.452789043	-0.293455107	-0.199684812	-0.146891839
-4.401328652	-0.74869112	0.024427902	0.676552778	-0.200029137	-0.714556346	0.328716743	-0.302869894	-0.503102102	0.199845557	0.120853959	-0.188562111	-0.685519418	-0.032178419	-0.31082654	0.054298394	-0.036167326	-0.393101425	0.081049009	-0.406034069	-0.279859578	0.261856532	0.24017125	-0.122716849	0.026035408	-0.30965507	-0.507847811	-0.148115808	0.485884932	-0.211505669	-0.813190801	-0.500042541	-0.31687166	0.180023161	0.130657029	-0.080894981	-0.631749812	-0.562481399	-0.223348595	-0.242398179	0.161960476	-0.417976878	-0.075478891	-0.384881223	0.277199123	-0.146353128	-0.453516105	-0.293406856	-0.200521091	-0.148826275
-4.400345612	-0.748772743	0.024447066	0.676190892	-0.200332797	-0.713359117	0.330176327	-0.302567667	-0.502746359	0.199236167	0.120159154	-0.188509556	-0.686484822	-0.030307191	-0.31021561	0.05314581	-0.038031059	-0.393770275	0.080788942	-0.406646889	-0.279944654	0.261751944	0.239710813	-0.122391934	0.025621703	-0.310523244	-0.507902874	-0.148507624	0.484326436	-0.211775018	-0.813949033	-0.500588897	-0.316486311	0.179635303	0.130621174	-0.081942155	-0.632513373	-0.562781497	-0.224634238	-0.242265531	0.161438759	-0.418234759	-0.075955669	-0.38422899	0.277669877	-0.145985726	-0.45424733	-0.293354565	-0.201362119	-0.150766907
-4.399362572	-0.748859282	0.024466726	0.675828112	-0.200637076	-0.712154544	0.331627678	-0.302267532	-0.502392211	0.198624934	0.119468274	-0.188444573	-0.687456261	-0.028451046	-0.309606486	0.052003804	-0.039896196	-0.394439922	0.080516812	-0.40726621	-0.280039077	0.261649687	0.239239755	-0.122061911	0.025205375	-0.311361674	-0.507948122	-0.148889162	0.482747587	-0.212038669	-0.814721871	-0.501107176	-0.316094163	0.179241873	0.130580411	-0.08299264	-0.633272531	-0.563076168	-0.225925335	-0.242132893	0.160898833	-0.418492249	-0.076424507	-0.383573374	0.278134751	-0.145612667	-0.454982634	-0.293298254	-0.202207853	-0.152713533
-4.398379532	-0.748950703	0.024486784	0.675464464	-0.200941829	-0.710942706	0.333070741	-0.301969596	-0.502039712	0.19801185	0.118781317	-0.188367216	-0.688433593	-0.026610056	-0.308999192	0.050872494	-0.0417626	-0.395110275	0.080232641	-0.407891892	-0.280142894	0.26154979	0.238758057	-0.121726886	0.024786517	-0.312170303	-0.507983616	-0.14926039	0.481148457	-0.212296611	-0.81550919	-0.501597408	-0.315695321	0.178842927	0.130534662	-0.084046339	-0.634027236	-0.563365275	-0.227221876	-0.242000347	0.160340677	-0.418749317	-0.076885271	-0.38291432	0.278593655	-0.145233906	-0.45572193	-0.293237946	-0.203058255	-0.15466595
-4.397396492	-0.749046972	0.02450714	0.675099971	-0.201246907	-0.709723681	0.334505459	-0.301673963	-0.501688918	0.19739691	0.118098278	-0.188277543	-0.689416676	-0.024784289	-0.308393754	0.049751992	-0.043630132	-0.39578124	0.079936454	-0.408523793	-0.280256153	0.261452283	0.238265704	-0.121386963	0.024365221	-0.312949076	-0.508009418	-0.149621279	0.479529119	-0.212548831	-0.816310861	-0.50205963	-0.315289888	0.178438518	0.130483853	-0.08510316	-0.634777442	-0.563648685	-0.228523847	-0.241867975	0.159764267	-0.419005931	-0.07733783	-0.382251774	0.279046499	-0.144849404	-0.456465133	-0.293173663	-0.203913282	-0.156623955
-4.396413452	-0.749148054	0.024527696	0.674734658	-0.201552161	-0.70849755	0.335931777	-0.301380737	-0.501339883	0.196780109	0.117419153	-0.188175614	-0.690405365	-0.022973807	-0.307790197	0.048642413	-0.045498652	-0.396452725	0.079628275	-0.409161771	-0.280378898	0.261357193	0.237762681	-0.121042249	0.023941577	-0.313697939	-0.508025588	-0.1499718	0.477889651	-0.212795318	-0.817126753	-0.502493879	-0.314877973	0.1780287	0.130427909	-0.086163007	-0.635523099	-0.563926263	-0.229831235	-0.241735859	0.159169585	-0.419262059	-0.077782052	-0.381585683	0.279493195	-0.144459118	-0.457212158	-0.293105429	-0.204772894	-0.158587348
-4.395430412	-0.749253913	0.024548352	0.674368548	-0.201857441	-0.707264391	0.337349639	-0.301090023	-0.500992664	0.19616144	0.116743934	-0.188061487	-0.691399514	-0.021178672	-0.307188546	0.047543868	-0.047368022	-0.397124636	0.079308132	-0.409805682	-0.280511172	0.261264547	0.237248972	-0.120692847	0.023515679	-0.314416841	-0.508032189	-0.150311922	0.476230131	-0.21303606	-0.817956734	-0.502900199	-0.314459684	0.177613529	0.130366761	-0.087225784	-0.636264161	-0.564197879	-0.231144025	-0.241604081	0.158556612	-0.419517668	-0.078217804	-0.380915993	0.279933655	-0.144063011	-0.457962916	-0.293033268	-0.205637048	-0.160555925
-4.394447372	-0.749364514	0.024569006	0.674001663	-0.202162595	-0.706024285	0.338758989	-0.300801924	-0.500647314	0.195540896	0.116072613	-0.187935228	-0.692398974	-0.019398942	-0.306588825	0.046456466	-0.049238104	-0.397796881	0.078976053	-0.410455382	-0.280653016	0.261174371	0.236724564	-0.120338865	0.02308762	-0.315105734	-0.508029283	-0.150641619	0.474550641	-0.213271047	-0.818800669	-0.503278636	-0.314035132	0.177193059	0.13030034	-0.088291397	-0.637000579	-0.564463402	-0.232462203	-0.241472724	0.157925333	-0.419772723	-0.078644956	-0.380242653	0.280367794	-0.143661043	-0.45871732	-0.292957205	-0.206505704	-0.162529483
-4.393464332	-0.749479821	0.024589557	0.673634027	-0.202467469	-0.704777311	0.340159771	-0.300516544	-0.500303889	0.194918471	0.115405182	-0.187796899	-0.693403597	-0.017634671	-0.305991061	0.045380315	-0.051108759	-0.398469368	0.07863207	-0.411110723	-0.280804469	0.261086688	0.236189444	-0.119980406	0.022657492	-0.315764571	-0.508016932	-0.150960863	0.472851265	-0.213500268	-0.819658419	-0.50362924	-0.313604431	0.176767346	0.130228577	-0.089359749	-0.637732309	-0.564722703	-0.233785752	-0.241341869	0.157275733	-0.420027191	-0.079063377	-0.379565608	0.280795525	-0.143253179	-0.459475283	-0.292877267	-0.207378818	-0.164507822
-4.392481292	-0.749599799	0.024609902	0.673265661	-0.202771909	-0.70352355	0.34155193	-0.300233985	-0.499962444	0.194294157	0.114741628	-0.187646568	-0.694413232	-0.01588591	-0.305395279	0.044315521	-0.052979849	-0.399142004	0.078276215	-0.411771561	-0.280965567	0.261001523	0.2356436	-0.119617577	0.022225389	-0.31639331	-0.507995199	-0.151269627	0.471132087	-0.213723713	-0.820529846	-0.503952065	-0.313167695	0.176336444	0.13015141	-0.090430743	-0.638459302	-0.564975657	-0.235114656	-0.241211598	0.156607799	-0.420281036	-0.079472936	-0.378884807	0.281216764	-0.142839383	-0.460236714	-0.292793481	-0.208256348	-0.166490737
-4.391498252	-0.74972441	0.024629937	0.672896587	-0.203075758	-0.702263083	0.34293541	-0.29995435	-0.499623034	0.193667946	0.114081942	-0.187484303	-0.695427725	-0.014152709	-0.304801503	0.043262189	-0.054851236	-0.399814696	0.077908522	-0.412437745	-0.281136347	0.260918896	0.23508702	-0.119250482	0.021791403	-0.316991908	-0.507964147	-0.151567887	0.469393195	-0.213941372	-0.821414807	-0.504247168	-0.312725042	0.17590041	0.130068774	-0.091504284	-0.639181514	-0.565222137	-0.236448898	-0.241081994	0.155921522	-0.420534224	-0.079873502	-0.378200198	0.281631427	-0.14241962	-0.461001526	-0.292705874	-0.209138251	-0.168478028
-4.390515212	-0.749853618	0.024649559	0.672526826	-0.20337886	-0.70099599	0.344310157	-0.29967774	-0.499285715	0.193039832	0.113426108	-0.187310173	-0.696446922	-0.012435111	-0.304209762	0.042220423	-0.056722781	-0.400487353	0.077529026	-0.413109129	-0.281316842	0.260838831	0.234519695	-0.118879226	0.021355629	-0.317560327	-0.507923839	-0.151855616	0.46763468	-0.214153236	-0.82231316	-0.504514611	-0.312276589	0.1754593	0.129980611	-0.092580274	-0.639898898	-0.56546202	-0.237788459	-0.240953137	0.155216893	-0.420786717	-0.080264946	-0.377511728	0.282039431	-0.141993858	-0.461769628	-0.292614475	-0.210024484	-0.17046949
-4.389532172	-0.749987385	0.024668663	0.672156399	-0.203681057	-0.699722352	0.345676115	-0.299404256	-0.49895054	0.192409806	0.112774112	-0.18712425	-0.697470667	-0.010733158	-0.303620078	0.041190322	-0.058594347	-0.401159883	0.077137766	-0.413785562	-0.281507083	0.260761345	0.233941613	-0.118503916	0.02091816	-0.318098529	-0.50787434	-0.152132791	0.465856634	-0.214359297	-0.823224758	-0.504754458	-0.311822458	0.175013169	0.129886862	-0.093658616	-0.64061141	-0.565695184	-0.23913332	-0.24082511	0.154493906	-0.42103848	-0.080647139	-0.376819347	0.282440694	-0.141562065	-0.462540929	-0.292519313	-0.210915002	-0.172464923
-4.388549132	-0.750125674	0.024687142	0.671785325	-0.203982189	-0.69844225	0.347033229	-0.299133999	-0.498617565	0.191777859	0.112125939	-0.186926609	-0.698498803	-0.00904689	-0.30303248	0.040171987	-0.060465795	-0.401832194	0.076734779	-0.414466893	-0.2817071	0.260686459	0.233352768	-0.118124654	0.02047909	-0.318606482	-0.507815712	-0.152399389	0.46405915	-0.214559546	-0.824149453	-0.504966777	-0.31136277	0.174562073	0.12978747	-0.094739212	-0.641319005	-0.565921509	-0.240483463	-0.240697994	0.153752554	-0.421289474	-0.081019951	-0.376123002	0.282835135	-0.141124211	-0.463315339	-0.292420419	-0.211809764	-0.174464124
-4.387566092	-0.750268447	0.024704889	0.671413626	-0.204282094	-0.697155766	0.348381445	-0.29886707	-0.498286845	0.191143982	0.111481571	-0.186717324	-0.699531172	-0.007376341	-0.302446991	0.039165514	-0.062336989	-0.402504194	0.076320108	-0.415152972	-0.281916921	0.260614189	0.23275315	-0.117741547	0.020038514	-0.319084152	-0.50774802	-0.152655386	0.462242327	-0.214753974	-0.825087096	-0.505151641	-0.31089765	0.174106069	0.129682383	-0.095821964	-0.642021638	-0.566140875	-0.241838865	-0.240571871	0.152992836	-0.421539663	-0.081383255	-0.375422643	0.283222675	-0.140680266	-0.464092766	-0.292317824	-0.212708723	-0.176466891
-4.386583052	-0.750415666	0.024721799	0.671041321	-0.204580612	-0.695862982	0.349720708	-0.298603566	-0.497958434	0.190508167	0.110840988	-0.186496473	-0.700567613	-0.005721543	-0.30186364	0.038171001	-0.064207792	-0.403175791	0.075893794	-0.415843645	-0.282136572	0.260544553	0.232142753	-0.117354699	0.019596524	-0.319531511	-0.507671328	-0.152900762	0.460406261	-0.214942573	-0.826037534	-0.505309125	-0.310427224	0.173645213	0.129571548	-0.096906775	-0.642719266	-0.566353167	-0.243199507	-0.240446821	0.152214751	-0.421789008	-0.081736922	-0.374718219	0.283603233	-0.140230205	-0.464873119	-0.29221156	-0.213611836	-0.178473021
-4.385600012	-0.750567292	0.024737762	0.670668427	-0.204877579	-0.694563979	0.351050964	-0.298343588	-0.497632387	0.189870405	0.110204172	-0.186264134	-0.701607965	-0.004082527	-0.30128245	0.037188541	-0.066078065	-0.403846896	0.075455882	-0.416538761	-0.282366077	0.260477566	0.231521571	-0.116964214	0.019153217	-0.319948531	-0.5075857	-0.153135496	0.458551055	-0.215125337	-0.827000615	-0.505439308	-0.309951618	0.173179562	0.129454917	-0.097993545	-0.643411844	-0.566558268	-0.244565366	-0.240322926	0.1514183	-0.422037469	-0.082080825	-0.374009681	0.283976731	-0.139773999	-0.465656304	-0.29210166	-0.214519058	-0.180482314
-4.384616972	-0.750723286	0.02475267	0.670294964	-0.205172831	-0.69325884	0.352372158	-0.298087234	-0.497308758	0.189230685	0.1095711	-0.186020387	-0.702652064	-0.002459316	-0.300703449	0.036218226	-0.067947673	-0.404517416	0.075006418	-0.417238165	-0.282605457	0.260413241	0.230889598	-0.116570196	0.018708685	-0.320335189	-0.507491201	-0.153359566	0.456676811	-0.215302258	-0.827976182	-0.505542273	-0.309470961	0.172709173	0.129332442	-0.099082176	-0.644099331	-0.566756066	-0.245936419	-0.240200267	0.150603485	-0.422285008	-0.082414837	-0.373296979	0.284343094	-0.139311625	-0.466442228	-0.291988158	-0.215430344	-0.182494567
-4.383633932	-0.75088361	0.024766414	0.669920949	-0.205466204	-0.691947646	0.353684237	-0.2978346	-0.496987603	0.188588998	0.108941751	-0.185765316	-0.703699747	-0.000851935	-0.300126663	0.035260147	-0.069816479	-0.405187261	0.074545449	-0.417941702	-0.282854734	0.260351593	0.23024683	-0.116172749	0.018263024	-0.32069146	-0.507387896	-0.153572955	0.454783635	-0.215473329	-0.828964077	-0.505618105	-0.308985386	0.172234101	0.129204079	-0.10017257	-0.644781683	-0.566946448	-0.247312642	-0.240078925	0.149770312	-0.422531585	-0.082738832	-0.372580062	0.284702243	-0.138843059	-0.4672308	-0.291871088	-0.216345648	-0.184509579
-4.382650892	-0.751048224	0.024778883	0.669546401	-0.205757529	-0.690630481	0.354987146	-0.297585783	-0.496668975	0.187945334	0.1083161	-0.185499004	-0.704750847	0.000739598	-0.299552117	0.034314393	-0.071684347	-0.405856341	0.074073025	-0.418649218	-0.283113925	0.260292633	0.229593264	-0.115771978	0.017816327	-0.321017327	-0.507275849	-0.153775644	0.452871633	-0.215638544	-0.829964141	-0.505666896	-0.308495024	0.171754405	0.129069785	-0.101264627	-0.645458857	-0.567129306	-0.248694011	-0.239958979	0.148918787	-0.42277716	-0.083052685	-0.371858882	0.285054105	-0.138368281	-0.468021924	-0.291750485	-0.217264926	-0.186527149
[truncated: 14,630 more rows]
[truncated: 431 more columns]
